# Supplementary material for: Application of the neuropeptide NPVF to enhance angiogenesis and osteogenesis in bone regeneration
Source: Commun Biol. 2023 Feb 20;6:197. doi: 10.1038/s42003-023-04567-x (PMC9941492; doi:10.1038/s42003-023-04567-x)
Supplement: Supplementary file 4 — Supplementary Data [file 42003_2023_4567_MOESM4_ESM.xlsx]

## Sheet: Fig.2
Fig.2a
	NPFF1R
	19.2636
	19.3469
	19.3457
	18.8791
Fig.2b
day 1	NPVF					day 3	NPVF					day 5	NPVF
control	0.01 nM	0.1 nM	1 nM	10 nM		control	0.01 nM	0.1 nM	1 nM	10 nM		control	0.01 nM	0.1 nM	1 nM	10 nM
0.342	0.345	0.356	0.345	0.334		0.699	0.695	0.715	0.712	0.685		1.421	1.423	1.419	1.435	1.365
0.351	0.352	0.325	0.314	0.345		0.695	0.755	0.791	0.812	0.745		1.425	1.425	1.512	1.521	1.392
0.323	0.312	0.313	0.325	0.31		0.721	0.772	0.781	0.801	0.668		1.435	1.498	1.532	1.532	1.389
0.336	0.363	0.335	0.356	0.325		0.723	0.725	0.712	0.718	0.631		1.423	1.435	1.426	1.525	1.287
Fig.2c
Control	NPVF	RF9+NPVF
64.5161	85.4839	66.129
70.9677	87.0968	74.1935
59.6774	93.5484	75.8065
72.5806	91.9355	66.129
Fig.2e
Control	NPVF	RF9+NPVF
100	186	111
96	201	115
98	210	105
126	194	123
Fig.2g					Fig.2i
number of tube formation					number of branch points
	Control	NPVF	RF9+NPVF			Control	NPVF	RF9+NPVF
	18	51	25			21	52	22
	13	41	26			26	64	29
	15	45	20			16	51	24
	23	34	28			19	45	28
Fig.2j				Fig.2k					Fig.2l						Fig.2m
control	NPVF	RF9+NPVF		control	NPVF	RF9+NPVF			control	NPVF	RF9+NPVF				control	NPVF	RF9+NPVF
1.01765	1.99253	1.31483		1.02241	2.27451	1.18517			1.18121	3.1985	1.43026				162.207	355.31	176.69
1.09102	1.61731	1.27827		1.15368	2.46758	1.41904			1.05246	1.8171	1.24371				188.759	403.586	179.103
0.947035	1.70586	1.11881		0.967209	1.68643	1.35119			0.874724	2.08094	1.11261				203.241	430.138	220.138
0.951055	1.60342	1.35671		0.876536	1.83733	1.41418			0.919594	2.44409	1.30568				212.897	381.862	174.276

## Sheet: Fig.3
Fig.3a
Gene	NC 1	NC 2	NC 3	NPVF 1	NPVF 2	NPVF 3
miR-21-3p	1786.4	1873.04	1808.66	1598.67	1540.76	1511.34
miR-1296-5p	8948.39	8763.77	8218.51	7622.38	7192.62	6969.47
miR-195-3p	133.04	128.09	139.31	106.52	110.5	94.66
miR-516a-5p	3.37	3.39	2.37	0	0	0
miR-491-3p	5.78	8.48	7.92	0	0	0
miR-212-5p	1803.75	1821.3	1961.43	2230.42	2141.78	2068.06
miR-582-3p	8.68	15.27	11.87	5.51	0	0
miR-200a-5p	18.32	27.99	22.95	5.51	12.39	9.63
miR-4485-3p	101.23	35.63	442.47	789.69	774.51	981.89
miR-30d-3p	35.67	39.87	34.04	53.26	57.83	68.99
miR-200a-3p	107.01	126.4	132.19	75.3	89.84	97.87
miR-450b-5p	6.75	12.72	14.25	0	5.16	0
miR-450a-2-3p	6.75	11.88	12.66	0	6.2	0
miR-181c-3p	53.99	48.35	58.57	92	80.55	95
miR-27a-3p	4380.68	4371.7	4251.73	3720.28	3932.97	3410.13
miR-130b-5p	8751.72	8460.92	8999.76	9828.01	9302.39	10303.4
miR-181a-5p	10866.4	9428.41	9388.01	8014.47	7666.11	8617.18
miR-22-5p	159.07	151.85	134.56	94.58	128.05	115.52
miR-212-3p	147.5	151	165.43	198.34	171.43	179.69
Fig.3b
Control	NPVF
0.990119	2.33217
0.944201	1.81733
1.14228	2.72716
0.936433	2.51884
Fig.3d
miR-NC	miR-181c-3p
61.2903	87.0968
69.3548	88.7097
61.2903	88.7097
70.9677	90.3226
Fig.3f
miR-NC	miR-181c-3p
100	186
96	201
98	210
126	194
Fig.3h
miR-NC	miR-181c-3p
15	36
18	46
16	44
22	39
Fig.3j
wild type				mutant type
	miR-NC	miR-181c-3p			miR-NC	miR-181c-3p
	0.968222	0.703256			0.953264	0.935985
	0.912547	0.753625			1.05265	0.896589
	0.972064	0.781257			1.05013	1.04569
	1.01204	0.712547			1.07214	0.932569
	1.07125	0.772156			1.05153	0.971256
	1.03256	0.668543			0.825469	0.93257
Fig.3m
	Blank	NC siRNA	NPVF	AGO1 siRNA
	1.04717	0.989889	0.359401	0.413331
	1.04462	0.933067	0.414331	0.47298
	0.995778	0.93675	0.441908	0.51281
	0.912433	0.87647	0.420079	0.524144

## Sheet: Fig.4
Fig.4a
Gene	NPVF 1	NPVF 2	NPVF 3	NC 1	NC 2	NC 3
SACS	2.65244	3.17805	2.11328	0.198503	0.131321	0.229972
HACD3	16.3718	15.4444	16.07	6.22197	5.90188	6.06302
AL135905	6.05347	6.26001	6.4467	2.7377	2.31133	1.72129
TVP23B	10.8267	8.37428	8.13145	4.19179	3.61044	3.6622
ABCF2	0	0	0	0.038234	0.449983	0.68972
CMPK1	42.337	41.3795	33.8994	18.3912	16.1843	21.2141
UBE2Q2	15.9453	16.4737	13.4303	7.55059	6.48826	7.88103
RNF146	9.5858	9.8345	8.81468	4.93562	4.31717	4.83548
TGOLN2	33.5803	35.0073	6.59468	5.43764	4.8781	5.06949
MORC2-AS1	0.467711	0.480323	0.0287267	0.0167593	0	0
AC006011	0.100771	0.122266	0.215866	11.5038	12.8071	0.138509
AC130304	0	0	0	0	0.609174	0.919192
RAB4B-EGLN2	2.4403	0.127408	1.48464	0.0693549	0.0534605	2.05233e-05
AL139300	0.591178	0	0.789685	0	0	0
AL158066	0	0.229974	0.295209	0	0	0
AC023055	0.0964342	0.145678	0.144274	3.07545	2.95195	0.143985
AP002990	9.40347	7.6949	9.45516	31.4502	10.8622	35.4082
HAS3	0.219931	0.4833	0.283325	0.598471	2.31471	2.11437
CMYA5	0.0411531	0.0645277	0.0840897	0.0157466	0.00329813	0.00901797
Z83844	0	0.106724	0.061626	0.500984	0.481534	1.33205
PXDC1	14.9618	13.3624	18.2886	19.2699	50.7094	47.3276
SLC7A6	1.8126	2.3581	2.32413	4.58476	3.07368	5.49163
ADNP	3.33933	7.17419	6.06117	2.70743	2.6409	1.85267
EEA1	2.09071	2.15382	0.954555	0.725696	0.523625	0.799495
WDR6	4.8734	5.34159	4.09811	12.2286	11.8166	5.63996
DRAM1	10.4347	10.0132	9.22438	3.02032	2.3621	6.75385
RIF1	1.08129	1.14338	0.639726	0.330577	0.281833	0.561118
ZNF133	0.91232	1.26332	1.68842	0.418298	0.622025	0.302511
CENPF	2.04144	2.03306	1.32935	0.848956	0.640719	1.09293
YTHDF3	7.65162	5.12748	6.2494	2.11132	4.34036	2.26635
MARCH1	0.174818	0.167376	0.0863688	0.0435417	0.0306137	0.043023
STX16	5.79693	10.4793	10.2022	3.39356	5.84593	2.58589
AP000347	0.0942918	0.255052	0.195921	0.486609	0.514614	0.549341
AC022400	0.009508	0	0.087994	0.097433	0.468171	0.705158
SMIM12	4.56185	4.23834	1.71731	1.59402	1.56626	1.68183
EBLN3P	5.99837	5.48286	4.59621	3.24526	1.36381	0.563361
AL049844	2.15455	2.51687	0.134252	0.114257	0.31489	0.086703
FSD1L	0.362637	0.602333	0.331595	0.181821	0.160196	0.174781
HYPK	3.07006	1.743	1.39924	5.80742	3.46443	3.64744
ZNF43	0.408751	0.341087	0.252922	0.116955	0.0988797	0.155769
ZNF707	0.319897	0.402155	0.204589	0.844807	0.622032	0.725148
AC004057	48.7744	38.5943	22.9963	60.6581	119.289	55.1431
FER	0.734835	0.386009	1.05556	0.284599	0.291985	0.331105
MIS18BP1	1.49474	1.53759	0.962658	0.568239	0.48236	0.789226
EPDR1	2.29963	3.27714	3.03481	2.67713	7.96883	10.1639
YIPF6	1.33943	3.90675	4.01992	1.52095	1.26103	1.34086
UMAD1	2.68304	1.78063	0.855808	0.855478	0.395816	0.624007
CEP135	0.493184	0.556769	0.325111	0.211432	0.0951935	0.212614
USP32P1	0.14462	0.135357	0.0895449	0.0410216	0.0199297	0.0505743
WNT2B	0.0525803	0.041854	0.0641483	0.215081	0.134207	0.0937165
ZBTB41	1.73763	1.74269	1.32319	0.53631	0.52467	1.1932
B3GNT5	0.208745	0.235239	0.222144	0.0806755	0.0718364	0.113361
ZNF227	0.321639	0.709243	0.644796	1.49205	0.919249	1.3649
SH3BP1	0.453894	0.931836	0.680187	0.201686	0.357972	0.101133
ZNF615	1.03318	0.834799	0.962982	0.297376	0.586205	0.362246
ZNF780B	0.666176	0.705059	0.395346	0.259898	0.268517	0.301192
RPSAP54	1.66644	1.87275	2.03779	3.57964	3.40777	4.60188
MAP9	0.936689	1.16506	0.665603	0.411862	0.328976	0.599963
LINC01852	0.527285	0.479302	0.504117	0.176136	0.193318	0.192056
KBTBD8	0.541878	0.49268	0.425823	0.189702	0.162354	0.269148
TSN	5.37033	4.01079	4.63749	9.072	16.4824	4.05435
SAMD9L	2.34659	2.53137	1.55173	0.798368	0.711892	1.67019
ZNF518A	0.784279	0.682149	0.509819	0.326683	0.217254	0.423058
FKRP	0.290626	0.178467	0.547326	0.371719	3.95797	0.435372
SGO2	1.75924	1.44299	0.918811	0.678299	0.462889	0.876992
SNHG20	0.0945638	0.141217	0.116052	0.139331	0.366939	0.471825
AC093010	0.353314	0.519777	0.347208	0.13577	0.052508	0.267885
AC004922	0.722755	0.549017	48.1869	0.894128	1.58262	2.10332
PCDHGB6	0.340469	0.877876	0.277804	0.23648	0.139822	0.167876
GABARAPL1	6.44212	6.15549	4.27334	3.97852	16.3888	15.8477
ZNF610	0.344375	0.378107	0.435629	0.114526	0.190877	0.185838
PCDHGC5	1.82862	1.46593	0.755297	0.629361	0.711583	0.619213
VPS33B	3.37052	1.28913	1.80083	0.973245	1.02919	1.1265
NIPA1	0.169726	0.433941	0.308635	0.970392	0.85907	0.325749
FBXO41	0.105404	0.112556	0.103551	0.239757	0.175424	0.270441
COL8A1	10.5407	11.896	16.9689	16.9277	53.3042	12.9792
TICAM2	0.52271	0.275037	5.63609	0.547661	0.484625	0.310939
RPS26P6	14.4669	12.047	7.41396	17.3772	35.4275	15.5562
ANKRD26	0.640428	0.550657	0.411126	0.309236	0.164713	0.314425
SASS6	0.78389	1.07653	0.592358	0.382911	0.246486	0.509307
ZNF37BP	0.314786	0.473542	0.263137	0.20854	0.181575	0.111855
SYNE2	0.0500331	0.0710489	0.0281599	0.0268009	0.0163386	0.01947
RAB40C	3.07647	0.910717	0.844452	4.01952	2.38591	4.05392
TMSB15B	0.233129	0.384683	0.388815	0.0885919	0.194168	0.156602
CTAGE4	0.395085	0.510309	0.460369	0.196637	0.130726	0.271052
ZBTB37	0.196021	0.283483	0.198528	0.155557	0.0991905	0.0399042
TAS2R14	0.273109	0.385259	0.104613	0.66674	0.542971	0.586924
ZNF91	0.361566	0.425664	0.259694	0.081423	0.149953	0.246964
NIPSNAP3B	0.186994	0.209818	0.196755	0.116369	0.067357	0.0855489
AC105339	0.383631	0.300599	0.259629	0.147127	0.126607	0.170596
ZNF84	0.199261	1.1289	0.301915	0.244286	0.162584	0.1992
DCAF17	0.657827	0.631348	1.714	0.424781	0.443369	0.583617
RHOQ	13.9538	15.6534	12.3164	2.12994	2.16183	12.6295
AL662795	0.881922	1.22027	0.585149	0.445531	0.344517	0.538727
AC060766	0.563184	1.01792	1.47116	0.667138	0.168854	0.216682
KCNJ15	0.0942717	0.0443324	0.128823	0.0773456	0.32665	0.306978
ANKRD36	0.197767	0.248884	0.157983	0.0804166	0.0678871	0.136676
GPR78	0.152173	0.00422661	0.127669	0	0.0280139	0
AC021087	0.937623	0.579845	1.66964	3.8097	0.911751	2.55802
FAM66C	0.266976	0.232185	0.203547	0.102165	0.138137	0.073556
PYGO1	0.30662	1.20386	0.871775	0.25705	0.469415	0.352496
AC074117	0.460655	0.31913	0.326754	0.0532369	0.235168	0.143578
NPIPB4	0.426297	0.537018	0.134656	0.147355	0.0889779	0.206186
KIF20B	1.11186	1.11948	0.448806	0.522703	0.244066	0.52251
KLF6	20.75	21.6877	21.3681	6.62312	20.4595	4.75359
AC004997	0.328706	0.0107414	0.245117	0.495985	0.360201	1.45388
KIF27	0.190409	0.237999	0.167312	0.118035	0.0877967	0.0901316
AC005538	1.76977	0.816492	0.204082	0.198283	0.442618	0.266253
BCL2L2	6.31351	16.1743	17.4268	9.8352	5.61206	1.52585
LINC01152	0.081891	0.0115444	0.148517	0.187782	0.232492	0.299794
SCHIP1	0.338981	0.253346	0.235284	1.46503	0.214857	0.396072
AL365203	2.06596	2.10425	1.10263	0.810945	0.353349	1.24207
ZNF829	0.393988	0.399386	0.207293	0.132629	0.111325	0.234561
AC125611	0.621454	0.321871	0.322079	0.249204	1.92767	1.4688
PCDHGA5	0.122503	0.146157	0.194309	0.209697	0.788043	0.16029
PDE8B	0.196456	0.292793	0.254253	0.125386	0.0731334	0.162834
AL022238	0.030305	0.580278	0.218977	2.05181	1.26127	0.123318
AC004890	0.150583	0.419135	0.33601	0.0329012	0.0549791	0.224601
AC005261	2.59303	2.0387	0.548684	0.333768	0.575065	1.23429
KLHL42	0.886504	5.34977	4.71358	2.67128	1.02086	1.01166
ZNF251	2.13981	0.656092	0.446722	2.11949	1.98153	2.52921
AC021078	5.92884	5.74092	3.61557	0.529258	0.332675	4.53231
Z83843	0.329233	0.385445	0.236627	0.188894	0.099323	0.176685
STBD1	1.58784	1.04821	6.39553	6.14688	6.30985	6.11419
AC138894	0.276144	0.255759	0	0.0679872	0.004739	0.0184495
AC000123	0.174454	0.255211	0.172411	0.04916	0.018852	0.162758
EVI2B	0.686681	0.614807	0.336887	0.251943	0.22753	0.327501
ALG11	0.58804	0.489267	2.02695	2.52989	0.822963	3.1764
CEP162	0.35064	0.49334	0.251561	0.142814	0.0892035	0.287917
AC110597	0.309377	0.293092	0.134957	0.09859	0.022148	0.170734
FAM13C	0.187918	0.095325	0.160488	0.0764504	0.0371106	0.0920866
CPZ	0.0399431	0.309002	0.0161945	0.405659	0.32598	0.379081
PCDHGA3	0.0600417	0.17552	0.423517	0.553173	0.881624	0.207372
AC073073	0.408132	0.485864	0.279628	0.272491	0.053861	0.190945
AC114490	0.264025	0.346655	0.284233	0.706927	0.226685	0.860291
AL136295	0	0.797482	0	4.68754	8.20084	0
DAG1	3.12942	3.70336	2.88299	1.6784	14.051	3.90167
AL390728	0.901579	0.676146	0.294277	0.362491	0.264517	0.254789
AC126474	1.45198	1.16704	0.603446	0.450108	0.146716	0.837715
AC242842	0.55738	0.561814	0.044651	0.016295	0.013386	0.266333
CBWD4P	3.93191	3.2337	0.756671	0.57226	2.01782	0.167428
CCDC68	0.119454	0.242864	0.176378	0.117508	0.0449334	0.102793
SPIN2B	0.853152	1.40349	0.647941	0.986283	1.10336	3.92922
PMS2P2	0.561273	0.783772	1.18298	0.65711	0.285785	0.318734
PCDHGA1	0.219503	0.17156	0.429398	0.165519	0.0660698	0.177632
DDIAS	0.997887	1.05311	0.596232	0.761619	0.135177	0.423963
Fig.4b
pathway_id	pathway_name	S gene number	TS gene number	B gene number	TB gene number	pvalue
ko05168	Herpes simplex virus 1 infection	11	31	456	6152	7.13644e-06
ko00601	Glycosphingolipid biosynthesis - lacto and neolacto series	1	31	19	6152	0.0916489
ko00515	Mannose type O-glycan biosynthesis	1	31	20	6152	0.0962403
ko04550	Signaling pathways regulating pluripotency of stem cells	2	31	121	6152	0.123459
ko00062	Fatty acid elongation	1	31	27	6152	0.127757
ko01040	Biosynthesis of unsaturated fatty acids	1	31	27	6152	0.127757
ko04136	Autophagy - other	1	31	31	6152	0.145286
ko04934	Cushing syndrome	2	31	137	6152	0.150928
ko04130	SNARE interactions in vesicular transport	1	31	33	6152	0.153922
ko04742	Taste transduction	1	31	42	6152	0.191751
ko05416	Viral myocarditis	1	31	45	6152	0.203993
ko00510	N-Glycan biosynthesis	1	31	48	6152	0.216056
ko00240	Pyrimidine metabolism	1	31	52	6152	0.231864
ko04927	Cortisol synthesis and secretion	1	31	53	6152	0.235768
ko00983	Drug metabolism - other enzymes	1	31	55	6152	0.243518
ko05217	Basal cell carcinoma	1	31	56	6152	0.247364
ko04971	Gastric acid secretion	1	31	58	6152	0.255
ko05412	Arrhythmogenic right ventricular cardiomyopathy (ARVC)	1	31	60	6152	0.262561
ko05133	Pertussis	1	31	63	6152	0.273763
ko04137	Mitophagy - animal	1	31	64	6152	0.277461
ko04727	GABAergic synapse	1	31	65	6152	0.28114
ko05410	Hypertrophic cardiomyopathy (HCM)	1	31	70	6152	0.299265
ko05032	Morphine addiction	1	31	70	6152	0.299265
ko04520	Adherens junction	1	31	71	6152	0.302837
ko05414	Dilated cardiomyopathy (DCM)	1	31	72	6152	0.306391
ko04512	ECM-receptor interaction	1	31	74	6152	0.313446
ko04064	NF-kappa B signaling pathway	1	31	77	6152	0.3239
ko04620	Toll-like receptor signaling pathway	1	31	81	6152	0.337598
ko04916	Melanogenesis	1	31	85	6152	0.351028
ko00230	Purine metabolism	1	31	115	6152	0.443682
ko04140	Autophagy - animal	1	31	122	6152	0.463383
ko05226	Gastric cancer	1	31	122	6152	0.463383
ko04910	Insulin signaling pathway	1	31	122	6152	0.463383
ko04068	FoxO signaling pathway	1	31	123	6152	0.466142
ko04145	Phagosome	1	31	124	6152	0.468887
ko04371	Apelin signaling pathway	1	31	125	6152	0.471618
ko05224	Breast cancer	1	31	126	6152	0.474336
ko03040	Spliceosome	1	31	132	6152	0.490361
ko04120	Ubiquitin mediated proteolysis	1	31	133	6152	0.492985
ko04310	Wnt signaling pathway	1	31	137	6152	0.503352
ko05152	Tuberculosis	1	31	138	6152	0.505912
ko04217	Necroptosis	1	31	138	6152	0.505912
ko05206	MicroRNAs in cancer	1	31	141	6152	0.513515
ko04390	Hippo signaling pathway	1	31	141	6152	0.513515
ko04150	mTOR signaling pathway	1	31	142	6152	0.516023
ko04621	NOD-like receptor signaling pathway	1	31	144	6152	0.521004
ko05161	Hepatitis B	1	31	146	6152	0.525934
ko05225	Hepatocellular carcinoma	1	31	154	6152	0.545171
ko05167	Kaposi sarcoma-associated herpesvirus infection	1	31	156	6152	0.54986
ko05205	Proteoglycans in cancer	1	31	184	6152	0.610801
ko04144	Endocytosis	1	31	230	6152	0.69399
ko05165	Human papillomavirus infection	1	31	294	6152	0.781691
ko05200	Pathways in cancer	1	31	458	6152	0.90968
Fig.4c
Control	NPVF	RF9+NPVF	JW74+NPVF
1.20746	1.84204	0.661357	0.817558
0.816478	2.59949	0.899556	1.09338
1.12091	2.15352	0.759142	0.823856
0.855161	1.90174	0.747243	1.01226

## Sheet: Fig.5
Fig.5c					Fig.5e
Time(h)	CONT	CsgA	CsgA-NPVF		Time(min)	CsgA	CsgA-NPVF
0	0.97761	0.70374	0.71405		2.38988	2.74667e-10	-2.74213e-10
0.03333	0.98742	0.81238	0.82149		4.91668	-0.00266	-0.00537
0.06667	1	0.85629	0.85786		7.8468	0.10871	0.02283
0.1	0.97454	0.87054	0.88945		10.5806	-0.08132	-0.05751
0.13333	0.97914	0.88851	0.8971		12.9298	-0.09514	-0.07906
0.16667	0.96902	0.89364	0.91936		15.4812	-0.04404	-0.0584
0.2	0.96012	0.91531	0.92247		18.8046	-0.14319	-0.03969
0.23333	0.96043	0.91617	0.93994		21.339	-0.10745	0.00954
0.26667	0.95644	0.91816	0.94855		24.2751	-0.00255	-0.06985
0.3	0.94969	0.92187	0.94831		27.0203	-0.1445	-0.17123
0.33333	0.95337	0.92501	0.9464		29.3624	-0.15197	-0.10867
0.36667	0.94939	0.94126	0.95166		31.912	-0.07143	-0.06005
0.4	0.94785	0.94582	0.95812		35.2384	-0.16579	-0.09437
0.43333	0.93221	0.94212	0.97248		37.7728	-0.14125	-0.05117
0.46667	0.91963	0.94725	0.96554		40.6955	-0.07072	-0.0025
0.5	0.92209	0.95295	0.9665		43.4359	-0.19138	0.004
0.53333	0.91687	0.95038	0.96937		45.7795	-0.17613	0.03836
0.56667	0.91595	0.95267	0.98373		48.3254	-0.10907	0.09634
0.6	0.92515	0.96407	0.98086		51.449	-0.20163	0.11193
0.63333	0.91411	0.9558	0.97799		54.1796	-0.17447	0.19479
0.66667	0.90798	0.96721	0.99043		57.1078	-0.01181	0.17391
0.7	0.89847	0.98346	1		59.8422	-0.19018	0.05907
0.73333	0.90736	0.98204	0.98397		62.1825	-0.169	0.00237
0.76667	0.9138	0.97462	0.99737		64.5197	-0.12829	-0.12197
0.8	0.90399	0.99116	0.99402		67.8419	-0.14208	-0.31287
0.83333	0.90031	0.99344	0.99091		70.5838	-0.10192	-0.61103
0.86667	0.90153	0.99401	0.99402		73.32	-0.02104	-1.14804
0.9	0.90675	1	0.98804		76.2347	-0.1599	-1.76716
0.93333	0.89018	0.998	0.97727		78.577	-0.11798	-2.4691
0.96667	0.88712	0.98859	0.9854		80.9164	-0.07233	-3.15205
1	0.9	0.97662	0.98373		84.0328	-0.06917	-4.11428
1.03333	0.90276	0.98945	0.98157		86.5746	-0.09398	-4.88737
1.06667	0.89601	0.99743	0.99139		89.3053	0.05957	-5.8226
1.1	0.89601	0.99715	0.9854		92.037	-0.08321	-6.65071
1.13333	0.90337	0.98631	0.99234		94.3759	-0.12181	-7.26057
1.16667	0.89969	0.99145	0.97966		96.9176	-0.09777	-7.8912
1.2	0.88436	0.98204	0.98421		100.313	-0.45937	-8.61797
1.23333	0.88773	0.98546	0.98827		103.048	-0.69763	-9.15305
1.26667	0.88957	0.99316	0.98325		105.774	-1.13301	-9.6266
1.3	0.88773	0.98261	0.97487		108.401	-1.30487	-9.95356
1.33333	0.90031	0.99173	0.98157		110.931	-1.88509	-10.2309
1.36667	0.90245	0.97234	0.98157		113.469	-2.33939	-10.4402
1.4	0.88896	0.98774	0.97751		116.296	-2.78131	-10.6486
1.43333	0.89172	0.98318	0.9878		119.015	-3.30501	-10.7463
1.46667	0.89417	0.97975	0.9787		122.137	-4.16919	-10.969
1.5	0.88313	0.97833	0.98277		124.869	-4.66473	-11.021
1.53333	0.89294	0.97605	0.9787		127.306	-4.97873	-11.097
1.56667	0.8911	0.98061	0.972		129.852	-5.28047	-11.1801
1.6	0.90215	0.98204	0.97727		132.475	-5.72191	-11.1246
1.63333	0.89018	0.98517	0.98086		135.211	-5.91102	-11.2294
1.66667	0.89141	0.97633	0.97703		138.124	-6.35888	-11.3712
1.7	0.88405	0.98061	0.98899		140.758	-6.47447	-11.3498
1.73333	0.8954	0.98432	0.97487		143.494	-6.72282	-11.3979
1.76667	0.88926	0.97263	0.98325		145.829	-6.86605	-11.3783
1.8	0.89632	0.98802	0.97655		148.563	-6.92168	-11.3678
1.83333	0.88681	0.98118	0.97775		151.377	-6.93714	-11.3673
1.86667	0.89141	0.9769	0.96411		154.499	-7.17514	-11.462
1.9	0.88988	0.97776	0.97727		157.031	-7.17419	-11.4938
1.93333	0.8727	0.98061	0.98445		159.771	-7.30032	-11.4835
1.96667	0.8862	0.97804	0.98445		162.113	-7.35621	-11.4408
2	0.88834	0.97633	0.97224		164.654	-7.36911	-11.4667
2.03333	0.88988	0.98375	0.97583		167.48	-7.39899	-11.436
2.06667	0.8908	0.97719	0.98325		170.4	-7.31374	-11.5252
2.1	0.88804	0.97092	0.98277		173.036	-7.45464	-11.5221
2.13333	0.88098	0.98318	0.97511		175.766	-7.52332	-11.5423
2.16667	0.88252	0.98517	0.97392		178.491	-7.55457	-11.5291
2.2	0.88773	0.98517	0.98014		180.967	-7.51434	-11.5114
2.23333	0.88528	0.97519	0.97655		183.696	-7.54216	-11.5039
2.26667	0.88436	0.95124	0.9799		186.624	-7.3987	-11.5434
2.3	0.88313	0.97975	0.96913		189.159	-7.50957	-11.5387
2.33333	0.8908	0.97092	0.97583		191.893	-7.60812	-11.579
2.36667	0.88589	0.95666	0.97894		194.426	-7.59154	-11.5221
2.4	0.88129	0.96407	0.9665		197.155	-7.60114	-11.5206
2.43333	0.8865	0.96949	0.9665		200.173	-7.56088	-11.5188
2.46667	0.88681	0.98232	0.97487		203.109	-7.45327	-11.5967
2.5	0.87975	0.96949	0.98014		205.642	-7.59569	-11.5692
2.53333	0.8727	0.97605	0.98086		208.373	-7.62827	-11.5555
2.56667	0.87883	0.97747	0.97631		210.911	-7.63255	-11.5649
2.6	0.88742	0.96949	0.97966		213.648	-7.61315	-11.5319
2.63333	0.87883	0.96493	0.96937		216.377	-7.58287	-11.4913
2.66667	0.87454	0.97747	0.96243		219.507	-7.42446	-11.5948
2.7	0.87117	0.96151	0.96865		222.035	-7.57313	-11.5931
2.73333	0.86963	0.95381	0.97775		224.767	-7.621	-11.5331
2.76667	0.88098	0.96977	0.97727		227.301	-7.58357	-11.5904
2.8	0.86748	0.96835	0.96578		230.03	-7.60073	-11.514
2.83333	0.88344	0.96293	0.97894		232.846	-7.58294	-11.5258
2.86667	0.8819	0.96835	0.98373		235.971	-7.42681	-11.5796
2.9	0.87055	0.96208	0.98062		238.439	-7.56249	-11.5695
2.93333	0.86994	0.97291	0.97607		241.035	-7.59528	-11.5602
2.96667	0.87025	0.96863	0.96865		243.418	-7.56908	-11.5632
3	0.87914	0.97291	0.97918		245.966	-7.58557	-11.4925
3.03333	0.87423	0.96949	0.97607		248.584	-7.57729	-11.4898
3.06667	0.88282	0.96464	0.96482		251.538	-7.40962	-11.6236
3.1	0.86933	0.95038	0.98157		253.903	-7.502	-11.5974
3.13333	0.87699	0.96977	0.97703		256.511	-7.56308	-11.4884
3.16667	0.86687	0.96578	0.98421		259.162	-7.59417	-11.5721
3.2	0.87117	0.97006	0.96746		261.614	-7.53959	-11.526
3.23333	0.88497	0.96863	0.96698		264.299	-7.55033	-11.4645
3.26667	0.87301	0.95751	0.98588		267.318	-7.38105	-11.5742
3.3	0.87331	0.9712	0.97416		269.764	-7.52998	-11.5635
3.33333	0.86534	0.96692	0.9665		272.641	-7.57441	-11.5694
3.36667	0.8635	0.96493	0.96793		275.106	-7.55183	-11.5166
3.4	0.87914	0.96008	0.97607		277.649	-7.55356	-11.5173
3.43333	0.87975	0.95922	0.97105		280.375	-7.54948	-11.4678
3.46667	0.86963	0.96008	0.98516		283.496	-7.37373	-11.5231
3.5	0.87914	0.9558	0.97511		286.217	-7.48513	-11.5168
3.53333	0.88221	0.97149	0.96793		288.951	-7.53731	-11.4848
3.56667	0.87577	0.96265	0.96817		291.485	-7.56157	-11.5153
3.6	0.86656	0.96236	0.97248		294.027	-7.54069	-11.4617
3.63333	0.87454	0.9769	0.96817		296.752	-7.50734	-11.4276
3.66667	0.86718	0.95723	0.96674		300.069	-7.32037	-11.5212
3.7	0.86104	0.95694	0.97751		302.593	-7.44251	-11.5288
3.73333	0.87423	0.96521	0.98421		305.325	-7.52944	-11.5159
3.76667	0.86564	0.94753	0.9665		307.858	-7.49741	-11.4849
3.8	0.87822	0.96835	0.97822		310.394	-7.50091	-11.458
3.83333	0.86963	0.96179	0.98062		313.123	-7.33711	-11.4501
3.86667	0.87209	0.96692	0.95812		316.632	-7.48017	-11.5095
3.9	0.87423	0.95951	0.96746		318.969	-7.45376	-11.4758
3.93333	0.86687	0.9655	0.96411		321.678	-7.48051	-11.5212
3.96667	0.87117	0.96179	0.9732		324.214	-7.46829	-11.5068
4	0.87791	0.96236	0.98086		326.761	-7.31587	-11.4141
4.03333	0.8592	0.96065	0.97631		329.873	-7.4276	-11.439
4.06667	0.85675	0.95038	0.9744		332.992	-7.38267	-11.4831
4.1	0.8638	0.96521	0.9854		335.312	-7.37945	-11.4718
4.13333	0.87117	0.95552	0.96267		337.899	-7.35091	-11.4639
4.16667	0.87025	0.97092	0.97416		340.381	-7.22602	-11.431
4.2	0.87485	0.96008	0.97392		343.267	-7.41998	-11.4425
4.23333	0.86779	0.95979	0.96961		345.95	-7.35337	-11.3795
4.26667	0.86534	0.96607	0.97942		349.058	-7.36183	-11.4845
4.3	0.86227	0.9635	0.98038		351.392	-7.24078	-11.4918
4.33333	0.86534	0.96094	0.96411		354.128	-7.2927	-11.4655
4.36667	0.86196	0.95723	0.97846		356.844	-7.23437	-11.4429
4.4	0.85429	0.95324	0.96674		359.571	-7.31679	-11.3939
4.43333	0.86534	0.95238	0.97464		362.296	-7.32521	-11.3985
4.46667	0.8638	0.96436	0.96722		365.409	-7.29215	-11.4978
4.5	0.86288	0.95951	0.98708		367.74	-7.21005	-11.4827
4.53333	0.8684	0.95124	0.96913		370.465	-7.29269	-11.4912
4.56667	0.87055	0.95096	0.96482		373.18	-7.11733	-11.4733
4.6	0.86933	0.96464	0.97487		375.903	-7.27426	-11.4219
4.63333	0.86626	0.95466	0.97248		378.678	-7.26252	-11.401
4.66667	0.86074	0.95153	0.97176		381.794	-7.2461	-11.432
4.7	0.86656	0.96607	0.97631		384.124	-7.16422	-11.4301
4.73333	0.86135	0.95837	0.97009		387.043	-7.16633	-11.4562
4.76667	0.86227	0.95523	0.96722		389.564	-6.98955	-11.3807
4.8	0.87515	0.95894	0.96961		392.282	-7.20599	-11.3364
4.83333	0.8681	0.9481	0.97248		395	-7.07651	-11.3154
4.86667	0.85368	0.94839	0.97655		398.119	-6.99421	-11.3765
4.9	0.86503	0.95495	0.9677		400.45	-6.9363	-11.3805
4.93333	0.86104	0.95038	0.97128		403.365	-6.97269	-11.41
4.96667	0.86135	0.96208	0.97368		405.89	-6.78998	-11.3777
5	0.86687	0.95751	0.9854		408.617	-6.9372	-11.3317
5.03333	0.8684	0.96236	0.97272		411.333	-6.94143	-11.3887
5.06667	0.85552	0.94981	0.97559		414.445	-6.8544	-11.4214
5.1	0.86564	0.94639	0.96889		416.975	-6.80455	-11.4594
5.13333	0.8635	0.95694	0.96315		419.689	-6.85823	-11.5003
5.16667	0.86564	0.95723	0.97392		422.213	-6.75698	-11.5024
5.2	0.85644	0.95096	0.97607		424.941	-6.89577	-11.5021
5.23333	0.85828	0.96179	0.96171		427.661	-6.94592	-11.5212
5.26667	0.86411	0.95124	0.96793		430.77	-6.96877	-11.5919
5.3	0.86626	0.94696	0.9665		433.278	-7.048	-11.6426
5.33333	0.85736	0.96265	0.96147		435.969	-7.16959	-11.6986
5.36667	0.85583	0.94839	0.96746		438.478	-7.18925	-11.7123
5.4	0.85951	0.94753	0.9799		441.195	-7.44918	-11.6749
5.43333	0.86503	0.95267	0.96482		443.909	-7.57379	-11.7794
5.46667	0.85828	0.95181	0.97607		447.021	-7.71819	-11.8219
5.5	0.85982	0.96464	0.96889		449.352	-7.7816	-11.8225
5.53333	0.86166	0.95238	0.96506		452.259	-7.98986	-11.7695
5.56667	0.85798	0.9558	0.96411		454.781	-8.06273	-11.8138
5.6	0.84724	0.94554	0.97368		457.314	-8.0379	-11.7693
5.63333	0.87331	0.96122	0.96961		460.418	-8.26432	-11.7744
5.66667	0.86196	0.95324	0.97918		463.339	-8.36285	-11.8306
5.7	0.85675	0.95666	0.97655		465.676	-8.38409	-11.8538
5.73333	0.85521	0.94269	0.96961		468.292	-8.41087	-11.7938
5.76667	0.86196	0.94981	0.95956		471.215	-8.50564	-11.8203
5.8	0.85399	0.95238	0.97224		474.224	-8.38878	-11.7688
5.83333	0.85951	0.95523	0.97009		476.937	-8.58346	-11.8327
5.86667	0.86104	0.96122	0.97607		479.676	-8.5678	-11.8313
5.9	0.85092	0.96407	0.96674		482.206	-8.59249	-11.8084
5.93333	0.85951	0.96122	0.96674		484.728	-8.53363	-11.7671
5.96667	0.85982	0.95751	0.97559		487.647	-8.45379	-11.7805
6	0.85521	0.96521	0.98062		490.751	-8.60869	-11.7067
6.03333	0.85706	0.95694	0.9732		493.275	-8.60178	-11.8143
6.06667	0.86319	0.96208	0.96937		496.007	-8.57747	-11.7661
6.1	0.85307	0.94525	0.97511		498.53	-8.60717	-11.7495
6.13333	0.84877	0.95238	0.96387		500.866	-8.56204	-11.7554
6.16667	0.8727	0.94383	0.96889		504.172	-8.46342	-11.7234
6.2	0.86595	0.95609	0.97248		507.089	-8.62475	-11.7033
6.23333	0.85583	0.95694	0.97511		509.616	-8.62232	-11.7896
6.26667	0.86319	0.9501	0.96817		512.347	-8.58869	-11.7963
6.3	0.86196	0.95409	0.96841		514.869	-8.60705	-11.804
6.33333	0.85798	0.95637	0.97057		517.391	-8.53941	-11.7555
6.36667	0.86012	0.96151	0.96602		520.297	-8.47551	-11.7438
6.4	0.86227	0.95751	0.97703		523.412	-8.6341	-11.7077
6.43333	0.83926	0.96664	0.9665		525.937	-8.63751	-11.8127
6.46667	0.84693	0.95181	0.96985		528.668	-8.55974	-11.7595
6.5	0.85245	0.95181	0.96578		531.379	-8.59352	-11.8139
6.53333	0.85644	0.96122	0.96602		533.715	-8.42028	-11.8172
6.56667	0.85153	0.95181	0.97368		537.014	-8.61957	-11.7952
6.6	0.8589	0.95751	0.95956		539.929	-8.58318	-11.7114
6.63333	0.85276	0.95096	0.96817		542.261	-8.54912	-11.8117
6.66667	0.85061	0.96208	0.98421		545.193	-8.54826	-11.8278
6.7	0.85215	0.95694	0.96626		547.72	-8.46228	-11.7603
6.73333	0.85276	0.9481	0.95956		550.443	-8.52194	-11.777
6.76667	0.85828	0.95751	0.96554		553.542	-8.5867	-11.8231
6.8	0.85031	0.95837	0.96554		556.27	-8.58275	-11.7563
6.83333	0.85	0.95694	0.96746		558.79	-8.57646	-11.8534
6.86667	0.85368	0.95067	0.97631		561.522	-8.40498	-11.8148
6.9	0.85	0.95267	0.97033		564.238	-8.59521	-11.819
6.93333	0.85706	0.95837	0.97966		566.958	-8.51109	-11.8205
6.96667	0.85245	0.9635	0.97487		569.865	-8.57104	-11.7996
7	0.85092	0.95324	0.97511		572.779	-8.59113	-11.8041
7.03333	0.84448	0.95637	0.96793		575.112	-8.43511	-11.838
7.06667	0.84294	0.96692	0.96961		578.043	-8.6206	-11.8744
7.1	0.85	0.95495	0.97057		580.962	-8.58677	-11.7627
7.13333	0.86196	0.94753	0.96626		583.292	-8.53832	-11.7888
7.16667	0.84018	0.95637	0.97009		586.393	-8.55823	-11.7758
7.2	0.85552	0.94782	0.96674		589.112	-8.44833	-11.7471
7.23333	0.84387	0.9578	0.96267		591.633	-8.61987	-11.7857
7.26667	0.84233	0.94839	0.96315		594.758	-8.56934	-11.7807
7.3	0.84601	0.95552	0.96219		597.282	-8.59306	-11.7816
7.33333	0.85859	0.96036	0.9653		599.802	-8.53219	-11.7685
7.36667	0.85675	0.94839	0.97272		602.707	-8.43566	-11.7087
7.4	0.85798	0.94839	0.96602		605.618	-8.6025	-11.6702
7.43333	0.85215	0.94753	0.9677		607.943	-8.59425	-11.7665
7.46667	0.85	0.95124	0.97894		611.069	-8.57797	-11.7631
7.5	0.85092	0.95096	0.96602		613.774	-8.55679	-11.7343
7.53333	0.85276	0.94981	0.97057		616.106	-8.43647	-11.7483
7.56667	0.85675	0.94639	0.96722		619.204	-8.5849	-11.7733
7.6	0.84479	0.94126	0.96243		621.92	-8.61836	-11.6991
7.63333	0.85092	0.93812	0.97344		624.249	-8.57317	-11.7777
7.66667	0.84877	0.95523	0.96147		627.446	-8.56062	-11.7534
7.7	0.84417	0.95324	0.95908		629.919	-8.43717	-11.8022
7.73333	0.83681	0.94839	0.97822		632.359	-8.53442	-11.7955
7.76667	0.85552	0.95038	0.96602		635.247	-8.55957	-11.7557
7.8	0.84663	0.9501	0.9543		637.878	-8.58995	-11.7506
7.83333	0.84018	0.95723	0.96291		640.333	-8.5678	-11.7354
7.86667	0.84202	0.94611	0.96195		643.308	-8.3807	-11.7881
7.9	0.85061	0.95466	0.96746		645.911	-8.57718	-11.8057
7.93333	0.85675	0.94753	0.961		648.143	-8.52706	-11.792
7.96667	0.84785	0.95495	0.972		651.037	-8.60399	-11.779
8	0.84571	0.95694	0.97009		653.945	-8.56128	-11.741
8.03333	0.84755	0.95637	0.96817		656.27	-8.4097	-11.7825
8.06667	0.86319	0.94411	0.9732		659.581	-8.56932	-11.8292
8.1	0.83773	0.96065	0.96506		662.093	-8.59382	-11.7835
8.13333	0.84632	0.94896	0.95741		664.427	-8.48003	-11.7969
8.16667	0.84571	0.95096	0.97248		667.519	-8.55622	-11.7677
8.2	0.84816	0.94981	0.96746		670.237	-8.45097	-11.7632
8.23333	0.84479	0.95837	0.96243		672.754	-8.58271	-11.8208
8.26667	0.84417	0.95067	0.96482		675.876	-8.58486	-11.8303
8.3	0.85215	0.94924	0.9732		678.395	-8.58514	-11.8465
8.33333	0.84877	0.94383	0.96674		680.721	-8.47622	-11.7891
8.36667	0.84202	0.96493	0.9665		683.809	-8.40049	-11.8333
8.4	0.83834	0.95324	0.95741		686.731	-8.57153	-11.7819
8.43333	0.84632	0.95352	0.96817		689.057	-8.54708	-11.8489
8.46667	0.84356	0.96036	0.96626		692.181	-8.51774	-11.8365
8.5	0.86166	0.95238	0.97344		694.71	-8.49287	-11.8509
8.53333	0.83742	0.95409	0.96363		697.033	-8.37407	-11.7871
8.56667	0.84693	0.94354	0.9677		700.311	-8.59069	-11.8195
8.6	0.84509	0.95523	0.97631		703.035	-8.52738	-11.738
8.63333	0.83988	0.95381	0.9598		705.359	-8.51596	-11.8783
8.66667	0.84448	0.9481	0.96411		708.477	-8.50175	-11.8652
8.7	0.83896	0.95409	0.95956		711.015	-8.50048	-11.8821
8.73333	0.84387	0.94582	0.96841		713.591	-8.31199	-11.8712
8.76667	0.83497	0.94383	0.97368		716.681	-8.46699	-11.8751
8.8	0.8408	0.95694	0.96458		719.401	-8.50817	-11.8328
8.83333	0.84479	0.9521	0.96315		721.735	-8.45055	-11.9144
8.86667	0.84448	0.94953	0.96482		724.852	-8.43077	-11.8781
8.9	0.8454	0.95153	0.96985		727.562	-8.41786	-11.8157
8.93333	0.84816	0.95637	0.96387		729.886	-8.22161	-11.8335
8.96667	0.84356	0.94753	0.97559		733.17	-8.42726	-11.7617
9	0.8454	0.95381	0.96698		735.701	-8.41872	-11.8431
9.03333	0.84417	0.95637	0.96243		738.04	-8.412	-11.8828
9.06667	0.83589	0.96265	0.96602		741.532	-8.33577	-11.8437
9.1	0.83896	0.95495	0.95525		743.858	-8.30746	-11.8083
9.13333	0.83988	0.94639	0.96458		746.188	-8.11922	-11.8537
9.16667	0.82577	0.9424	0.98038		749.461	-8.28765	-11.7652
9.2	0.83313	0.94326	0.96291		752.022	-8.25735	-11.8428
9.23333	0.84172	0.95637	0.97296		754.532	-8.22908	-11.8381
9.26667	0.84294	0.95153	0.9677		757.841	-8.17084	-11.8145
9.3	0.83681	0.94611	0.961		760.165	-8.16053	-11.8039
9.33333	0.83006	0.95267	0.972		762.682	-7.97738	-11.7846
9.36667	0.83221	0.96778	0.96291		765.77	-8.19808	-11.8891
9.4	0.83896	0.95666	0.97057		768.486	-8.15873	-11.761
9.43333	0.83957	0.94924	0.96554		770.833	-8.12732	-11.7909
9.46667	0.82546	0.95295	0.96937		774.148	-8.14168	-11.7824
9.5	0.83497	0.95295	0.96961		776.473	-8.1376	-11.7635
9.53333	0.8411	0.9655	0.97128		778.983	-8.051	-11.7443
9.56667	0.8408	0.94269	0.96363		782.277	-8.31974	-11.8608
9.6	0.84202	0.94924	0.96626		784.808	-8.31451	-11.7955
9.63333	0.84202	0.95723	0.9744		787.133	-8.36216	-11.8027
9.66667	0.83313	0.95922	0.97727		790.498	-8.3851	-11.8284
9.7	0.83037	0.9501	0.96195		793.011	-8.40221	-11.7966
9.73333	0.83313	0.94839	0.97607		795.373	-8.28916	-11.8782
9.76667	0.8273	0.96236	0.96817		798.659	-8.56913	-11.9185
9.8	0.82546	0.96122	0.96698		801.184	-8.57568	-11.8614
9.83333	0.83712	0.95181	0.95788		803.505	-8.66461	-11.8976
9.86667	0.82239	0.95067	0.95741		806.615	-8.64051	-11.8369
9.9	0.84509	0.94981	0.96004		809.343	-8.6952	-11.8552
9.93333	0.83804	0.9521	0.96435		811.668	-8.65871	-11.9432
9.96667	0.83374	0.95038	0.96339		814.761	-8.62832	-11.9489
10	0.82577	0.95267	0.96482		817.465	-8.80582	-11.8837
10.0333	0.82546	0.95438	0.96602		819.85	-8.79393	-11.9335
10.0667	0.82699	0.95438	0.96698		822.964	-8.81835	-11.8621
10.1	0.8362	0.94782	0.95836		825.686	-8.82491	-11.8482
10.1333	0.82239	0.96436	0.96698		828.016	-8.77425	-11.9521
10.1667	0.83067	0.96892	0.96339		831.104	-8.66386	-11.9534
10.2	0.82761	0.95067	0.96626		833.817	-8.84132	-11.9008
10.2333	0.83037	0.95637	0.96387		836.17	-8.85231	-11.9113
10.2667	0.8319	0.95751	0.95765		839.462	-8.83467	-11.8794
10.3	0.8362	0.95808	0.96985		841.985	-8.83022	-11.9253
10.3333	0.82914	0.95495	0.96578		844.347	-8.7348	-11.8987
10.3667	0.82883	0.93784	0.96387		847.434	-8.69515	-11.9042
10.4	0.8316	0.96094	0.95525		850.146	-8.86229	-11.8779
10.4333	0.83589	0.94611	0.96291		852.674	-8.84564	-11.9736
10.4667	0.83436	0.95979	0.97081		855.797	-8.78858	-11.8448
10.5	0.83098	0.94212	0.96171		858.354	-8.82517	-11.9294
10.5333	0.82239	0.95466	0.96123		860.678	-8.72735	-11.8871
10.5667	0.8273	0.95751	0.95693		863.773	-8.64076	-11.9179
10.6	0.82454	0.9521	0.9598		866.476	-8.81721	-11.8829
10.6333	0.82086	0.95181	0.9543		869.014	-8.80039	-11.898
10.6667	0.82546	0.94725	0.95788		871.925	-8.7859	-11.8779
10.7	0.83067	0.95808	0.95836		874.646	-8.78015	-11.9034
10.7333	0.83006	0.9481	0.95669		876.967	-8.71638	-11.9641
10.7667	0.83558	0.94354	0.96435		880.086	-8.63425	-11.9683
10.8	0.83896	0.95694	0.9598		882.798	-8.80683	-11.9347
10.8333	0.82975	0.95523	0.95717		885.351	-8.78317	-11.9061
10.8667	0.8273	0.95523	0.96076		888.264	-8.77023	-11.9479
10.9	0.82393	0.95979	0.96674		890.959	-8.77575	-11.9029
10.9333	0.82209	0.95523	0.97176		893.28	-8.70681	-11.9423
10.9667	0.82791	0.95181	0.96411		896.362	-8.65444	-11.912
11	0.82454	0.95495	0.96052		899.073	-8.83942	-11.9233
11.0333	0.82239	0.95723	0.95406		901.67	-8.81259	-11.8904
11.0667	0.8319	0.95352	0.95669		904.6	-8.79841	-11.9381
11.1	0.81564	0.94782	0.9519		907.351	-8.7979	-11.9155
11.1333	0.82669	0.95438	0.95621		909.675	-8.7098	-12.0095
11.1667	0.81135	0.95381	0.95788		912.767	-8.6422	-11.9962
11.2	0.82761	0.95096	0.95765		915.47	-8.78572	-11.9223
11.2333	0.82853	0.95067	0.96004		918.014	-8.81058	-11.914
11.2667	0.82853	0.94924	0.95334		920.92	-8.79294	-11.9046
11.3	0.82669	0.94212	0.96339		923.636	-8.7761	-11.8845
11.3333	0.83436	0.94468	0.95765		925.952	-8.70338	-11.9694
11.3667	0.82393	0.95438	0.96626		929.071	-8.63476	-11.9519
11.4	0.82055	0.95466	0.95597		931.776	-8.81337	-11.9222
11.4333	0.81227	0.94183	0.96267		934.293	-8.74637	-11.9368
11.4667	0.81902	0.94582	0.95501		937.39	-8.76157	-11.8403
11.5	0.82853	0.96065	0.95573		939.941	-8.74711	-11.9325
11.5333	0.82362	0.94069	0.96435		942.258	-8.69534	-11.898
11.5667	0.82577	0.93983	0.95262		945.362	-8.6264	-11.9132
11.6	0.82025	0.94924	0.96267		948.073	-8.81781	-11.889
11.6333	0.82577	0.96008	0.95717		950.597	-8.76779	-11.9016
11.6667	0.83098	0.95808	0.96387		953.701	-8.79247	-11.895
11.7	0.82454	0.96493	0.96363		956.216	-8.7554	-11.942
11.7333	0.82117	0.94525	0.96076		958.537	-8.71707	-11.9294
11.7667	0.81196	0.9521	0.96195		961.622	-8.59989	-11.9068
11.8	0.8184	0.95495	0.95382		964.372	-8.81318	-11.9583
11.8333	0.82515	0.94183	0.95166		966.892	-8.79907	-11.9715
11.8667	0.82331	0.95295	0.95549		970.021	-8.77752	-11.8236
11.9	0.81288	0.94069	0.9598		972.542	-8.80116	-11.9489
11.9333	0.81258	0.94839	0.96123		974.872	-8.70633	-11.9834
11.9667	0.82117	0.95352	0.96554		977.957	-8.59414	-11.928
12	0.81012	0.94981	0.96411		980.664	-8.77812	-11.9501
					983.188	-8.76969	-11.9044
					986.301	-8.78334	-11.8924
					988.936	-8.76454	-11.9229
					991.266	-8.69774	-11.9508
					994.361	-8.6375	-11.9406
					997.054	-8.79684	-11.9046
					999.608	-8.80127	-11.9532
					1002.7	-8.79978	-11.9222
					1005.27	-8.76211	-11.9545
					1007.61	-8.71083	-11.9233
					1010.68	-8.61987	-12.016
					1013.46	-8.81863	-12.0052
					1015.97	-8.80947	-11.962
					1018.93	-8.7438	-11.9658
					1021.65	-8.75508	-11.9165
					1023.95	-8.71243	-11.9551
					1026.99	-8.64248	-12.043
					1029.68	-8.79185	-11.9547
					1032.19	-8.78437	-11.9953
					1035.28	-8.79521	-11.9331
					1037.79	-8.75805	-12.0125
					1040.1	-8.71156	-12.0192
					1043.28	-8.61285	-12.0183
					1045.98	-8.81592	-11.9738
					1048.53	-8.77324	-11.9797
					1051.62	-8.77024	-11.9489
					1054.2	-8.77	-12.065
					1056.55	-8.55529	-12.0321
					1059.81	-8.7837	-12.0166
					1062.31	-8.76346	-11.9463
					1065.04	-8.74248	-11.9546
					1067.98	-8.74419	-12.0119
					1070.6	-8.76142	-12.0164
					1072.96	-8.57553	-11.9928
					1076.23	-8.78356	-12.042
					1078.93	-8.76274	-11.9781
					1081.46	-8.7632	-12.0769
					1084.35	-8.72945	-12.0373
					1086.88	-8.60029	-12.0366
					1089.38	-8.70711	-12.0278
					1092.65	-8.77774	-12.0095
					1095.28	-8.7542	-12.0306
					1097.89	-8.71558	-12.0494
					1100.86	-8.612	-12.0341
					1103.6	-8.74482	-12.0698
					1105.98	-8.6705	-12.028
					1109.11	-8.7655	-12.0117
					1111.86	-8.71977	-11.9913
					1114.39	-8.67676	-12.0326
					1117.26	-8.53476	-12.0693
					1119.96	-8.68701	-11.9943
					1122.29	-8.59707	-11.986
					1125.39	-8.66304	-11.9429
					1128.17	-8.5982	-11.9584
					1130.79	-8.42046	-11.989
					1133.87	-8.58952	-11.9363
					1136.39	-8.57068	-11.9223
					1138.79	-8.4803	-11.907
					1141.89	-8.53938	-11.8715
					1144.53	-8.38047	-11.8427
					1147.29	-8.56887	-11.8581
					1150.26	-8.52694	-11.825
					1152.88	-8.56334	-11.8613
					1155.3	-8.49891	-11.8063
					1158.38	-8.58175	-11.7573
					1161.05	-8.46563	-11.6992
					1163.79	-8.66332	-11.815
					1166.66	-8.71266	-11.7893
					1169.21	-8.72548	-11.8213
					1171.51	-8.73005	-11.781
					1174.61	-8.82398	-11.8307
					1177.17	-8.72326	-11.799
					1180.09	-8.97215	-11.738
					1183.04	-9.01181	-11.8447
					1185.64	-9.00697	-11.7867
					1188	-8.98628	-11.8357
					1191.13	-9.07565	-11.8324
					1193.7	-8.93493	-11.74
					1196.42	-9.13706	-11.8531
					1199.57	-9.11339	-11.7962
					1202.14	-9.1191	-11.8429
					1204.51	-9.09133	-11.8216
					1207.58	-9.15297	-11.8571
					1210.13	-9.0269	-11.7584
					1213.03	-9.1582	-11.7914
					1215.94	-9.09882	-11.8364
					1218.45	-9.16376	-11.8514
					1221.04	-9.08907	-11.7762
					1223.97	-9.13865	-11.8309
					1226.54	-9.01248	-11.7757
					1229.53	-9.1674	-11.7461
					1232.56	-9.13788	-11.8215
					1235.26	-9.14019	-11.8157
					1237.67	-9.07151	-11.7896
					1240.57	-9.10752	-11.7937
					1243.13	-8.99499	-11.7685
					1246.03	-9.16556	-11.7086
					1249.11	-9.13202	-11.8122
					1251.66	-9.14049	-11.7518
					1254.03	-9.07981	-11.7533
					1256.97	-9.13156	-11.7525
					1259.54	-8.99136	-11.7348
					1262.73	-9.1725	-11.7496
					1265.69	-9.13571	-11.8121
					1268.26	-9.12008	-11.7709
					1270.66	-9.05236	-11.7528
					1273.56	-9.14216	-11.7727
					1276.13	-8.99648	-11.75
					1279.23	-9.15928	-11.701
					1282.19	-9.13208	-11.7699
					1284.77	-9.14616	-11.744
					1287.17	-9.07142	-11.7572
					1290.06	-9.12969	-11.7729
					1292.88	-8.97378	-11.6977
					1295.73	-9.17366	-11.6754
					1298.68	-9.13952	-11.7358
					1301.27	-9.15332	-11.7482
					1303.69	-9.06195	-11.7397
					1306.68	-9.1361	-11.7128
					1309.64	-9.00386	-11.6833
					1312.36	-9.15864	-11.7262
					1315.34	-9.15645	-11.7094
					1317.97	-9.1599	-11.7551
					1320.36	-9.07845	-11.7232
					1323.37	-9.13974	-11.6744
					1326.34	-9.01077	-11.6965
					1329.03	-9.20369	-11.7534
					1332.06	-9.19631	-11.6807
					1334.68	-9.16951	-11.7186
					1337.04	-9.13436	-11.7085
					1340.04	-9.17362	-11.7102
					1343.17	-9.04273	-11.6469
					1345.71	-9.21513	-11.7339
					1348.64	-9.2335	-11.6656
					1351.2	-9.23252	-11.7059
					1353.58	-9.20011	-11.6705
					1356.89	-9.20578	-11.6381
					1359.67	-9.10494	-11.6793
					1362.21	-9.26837	-11.73
					1365.13	-9.22981	-11.77
					1367.71	-9.25015	-11.6646
					1370.23	-9.1798	-11.7062
					1373.31	-9.25476	-11.6738
					1375.91	-9.09698	-11.7096
					1378.58	-9.29649	-11.7242
					1381.5	-9.28547	-11.7235
					1384.32	-9.31766	-11.7947
					1386.73	-9.20434	-11.7697
					1389.82	-9.28722	-11.7176
					1392.42	-9.13235	-11.7433
					1395.19	-9.35271	-11.7041
					1398.38	-9.30492	-11.8005
					1401.02	-9.31254	-11.7625
					1403.42	-9.26761	-11.7272
					1406.55	-9.33935	-11.7085
					1409.09	-9.18706	-11.7325
					1412.09	-9.37803	-11.7329
					1415.12	-9.34337	-11.7908
					1417.73	-9.32311	-11.8045
					1420.09	-9.27424	-11.7507
					1423.03	-9.36172	-11.7215
					1425.94	-9.2085	-11.6645
					1428.7	-9.37834	-11.7131
					1431.68	-9.3296	-11.7189
					1434.28	-9.32863	-11.6876
					1436.64	-9.22746	-11.664
					1439.79	-9.24459	-11.716
					1442.56	-9.11437	-11.6093
					1445.34	-9.2793	-11.6545
					1448.3	-9.22267	-11.6753
					1450.88	-9.25058	-11.6874
					1453.37	-9.15441	-11.6242
					1456.48	-9.21361	-11.5872
					1459.25	-9.09161	-11.5564
					1461.99	-9.24227	-11.5108
					1464.96	-9.22175	-11.5648
					1467.58	-9.24772	-11.519
					1470.14	-9.1714	-11.4979
					1473.16	-9.25774	-11.4738
					1476.13	-9.12567	-11.429
					1478.67	-9.30584	-11.5363
					1481.71	-9.28278	-11.4734
					1484.52	-9.28909	-11.5279
					1486.94	-9.25386	-11.5232
					1489.86	-9.34863	-11.5062
					1492.82	-9.20797	-11.4614
					1495.36	-9.36979	-11.5714
					1498.08	-9.3568	-11.5511
					1501.07	-9.2948	-11.5871
					1503.65	-9.30359	-11.5257
					1506.54	-9.37928	-11.5351
					1509.31	-9.2393	-11.62
					1511.85	-9.44204	-11.5823
					1514.57	-9.41176	-11.5961
					1517.46	-9.40608	-11.5485
					1520.06	-9.30605	-11.5198
					1523.15	-9.40335	-11.5553
					1525.68	-9.29122	-11.6432
					1528.26	-9.43808	-11.634
					1531.2	-9.4176	-11.5834
					1534.01	-9.40678	-11.5367
					1536.41	-9.33257	-11.5776
					1539.59	-9.38635	-11.5246
					1542.36	-9.24488	-11.5292
					1545.1	-9.42491	-11.6339
					1547.86	-9.40301	-11.5793
					1550.6	-9.42766	-11.5506
					1553.19	-9.35534	-11.5299
					1555.91	-9.40705	-11.546
					1558.9	-9.2756	-11.5425
					1561.6	-9.42815	-11.4814
					1564.35	-9.45628	-11.5659
					1567.2	-9.41299	-11.5716
					1569.79	-9.34904	-11.4796
					1572.78	-9.4118	-11.5303
					1575.4	-9.27973	-11.5083
					1578.15	-9.41432	-11.5179
					1581.06	-9.42919	-11.519
					1583.81	-9.42653	-11.5517
					1586.39	-9.38514	-11.5051
					1589.32	-9.46026	-11.5125
					1591.91	-9.26576	-11.4886
					1594.42	-9.48304	-11.4721
					1597.54	-9.41591	-11.48
					1600.25	-9.45876	-11.548
					1602.61	-9.37525	-11.4492
					1605.7	-9.45018	-11.4826
					1608.27	-9.30634	-11.4695
					1611.12	-9.47913	-11.3908
					1613.86	-9.44635	-11.5297
					1616.9	-9.43383	-11.4704
					1619.43	-9.44911	-11.4612
					1622.39	-9.45913	-11.5129
					1625.19	-9.35005	-11.4804
					1627.77	-9.53277	-11.5115
					1630.6	-9.49145	-11.4517
					1633.31	-9.51286	-11.4787
					1636.02	-9.42893	-11.455
					1638.97	-9.51152	-11.449
					1641.77	-9.35994	-11.4442
					1644.43	-9.55933	-11.503
					1647.32	-9.55356	-11.5322
					1649.92	-9.50073	-11.5038
					1653.08	-9.50557	-11.4302
					1655.71	-9.52991	-11.4582
					1658.28	-9.42091	-11.4498
					1661.12	-9.56581	-11.4559
					1664.02	-9.52931	-11.5036
					1666.79	-9.57682	-11.4706
					1669.35	-9.57016	-11.4743
					1672.41	-9.55974	-11.446
					1674.94	-9.40924	-11.4444
					1677.43	-9.62454	-11.5084
					1680.53	-9.52507	-11.451
					1683.29	-9.58514	-11.5472
					1686.12	-9.60389	-11.4498
					1688.92	-9.56144	-11.5051
					1691.44	-9.43216	-11.5108
					1694.39	-9.5752	-11.452
					1697.38	-9.63747	-11.572
					1700.22	-9.61633	-11.5083
					1702.81	-9.64225	-11.5196
					1705.65	-9.55009	-11.4725
					1708.34	-9.4498	-11.4543
					1711.29	-9.65444	-11.441
					1714.24	-9.68285	-11.4659
					1716.79	-9.63515	-11.5007
					1719.4	-9.62609	-11.5093
					1722.42	-9.57532	-11.5031
					1725.22	-9.49765	-11.5252
					1728.13	-9.63779	-11.4429
					1730.9	-9.68859	-11.5507
					1733.73	-9.64271	-11.5061
					1736.14	-9.5928	-11.4722
					1739.34	-9.61253	-11.5035
					1742.08	-9.47924	-11.5214
					1744.84	-9.66838	-11.4753
					1747.68	-9.66237	-11.505
					1750.45	-9.62836	-11.5447
					1753.09	-9.63052	-11.5323
					1756.2	-9.60042	-11.5255
					1758.79	-9.54611	-11.4926
					1761.56	-9.67492	-11.4691
					1764.32	-9.63053	-11.5811
					1767.31	-9.66177	-11.5065
					1769.87	-9.69206	-11.5116
					1772.93	-9.65179	-11.4546
					1775.72	-9.55652	-11.4999
					1778.32	-9.63144	-11.5572
					1781.25	-9.7041	-11.5361
					1784.22	-9.68547	-11.4705
					1786.63	-9.67765	-11.4815
					1789.61	-9.64762	-11.5328
					1792.4	-9.4993	-11.5099
					1795.14	-9.69199	-11.578
					1798.05	-9.71538	-11.5333
					1800.64	-9.66964	-11.4849
					1803.23	-9.63379	-11.4993
					1806.14	-9.59105	-11.4846
					1808.7	-9.47304	-11.4744
					1811.83	-9.68933	-11.4352
					1814.56	-9.6917	-11.4654
					1817.2	-9.64144	-11.4633
					1819.8	-9.62099	-11.4153
					1822.73	-9.56336	-11.403
					1825.29	-9.43715	-11.3986
					1828.29	-9.54415	-11.3385
					1831.23	-9.62636	-11.4184
					1833.8	-9.5931	-11.3845
					1836.38	-9.59075	-11.3
					1839.4	-9.54237	-11.3073
					1841.95	-9.42285	-11.2678
					1844.85	-9.58371	-11.2203
					1847.61	-9.51833	-11.2445
					1850.32	-9.57525	-11.2496
					1852.84	-9.54817	-11.1561
					1855.77	-9.50033	-11.2176
					1858.46	-9.39518	-11.1658
					1861.25	-9.5035	-11.1141
					1864.01	-9.46913	-11.2301
					1866.78	-9.50491	-11.2064
					1869.3	-9.52168	-11.1839
					1872.38	-9.48944	-11.2418
					1874.95	-9.36514	-11.1954
					1877.6	-9.46377	-11.1961
					1880.74	-9.52264	-11.183
					1883.56	-9.53014	-11.2439
					1886.18	-9.5242	-11.2247
					1889.15	-9.48762	-11.1926
					1891.79	-9.34225	-11.2462
					1894.29	-9.47702	-11.215
					1897.54	-9.60332	-11.2154
					1900.38	-9.56679	-11.2708
					1902.79	-9.52616	-11.2671
					1905.71	-9.51784	-11.2495
					1908.27	-9.40623	-11.2562
					1910.78	-9.54633	-11.2439
					1913.88	-9.52698	-11.2241
					1916.88	-9.53994	-11.2348
					1919.29	-9.54772	-11.3081
					1922.23	-9.52926	-11.2339
					1924.81	-9.41851	-11.2471
					1927.39	-9.56608	-11.1854
					1930.54	-9.51246	-11.1956
					1933.3	-9.52207	-11.1937
					1935.9	-9.5611	-11.1859
					1938.83	-9.51835	-11.1752
					1941.4	-9.43811	-11.2276
					1943.98	-9.57823	-11.2439
					1947.15	-9.51682	-11.1495
					1950.06	-9.60442	-11.1801
					1952.49	-9.57009	-11.2188
					1955.67	-9.54413	-11.2675
					1958.11	-9.41133	-11.2099
					1960.61	-9.60271	-11.1699
					1963.73	-9.59533	-11.1746
					1966.29	-9.53592	-11.1625
					1969.3	-9.56809	-11.1075
					1972.23	-9.55673	-11.252
					1974.62	-9.44909	-11.1928
					1977.21	-9.57949	-11.1796
					1980.33	-9.60944	-11.1319
					1983.11	-9.51075	-11.156
					1985.9	-9.5599	-11.1157
					1988.82	-9.57947	-11.1925
					1991.21	-9.40552	-11.1409
					1993.96	-9.57959	-11.1046
					1997.14	-9.61751	-11.0976
					1999.94	-9.54523	-11.0619
					2002.49	-9.6164	-11.1802
					2005.5	-9.57261	-11.1199
					2007.9	-9.4741	-11.1316
					2010.81	-9.63248	-11.157
					2013.97	-9.66847	-11.0435
					2016.62	-9.52582	-11.1303
					2019.39	-9.67514	-11.1641
					2022.17	-9.59563	-11.1533
					2024.62	-9.48857	-11.1527
					2027.5	-9.67714	-11.0749
					2030.64	-9.65015	-11.0545
					2033.48	-9.60384	-11.1544
					2036.12	-9.61901	-11.0713
					2038.71	-9.61927	-11.1215
					2041.51	-9.47171	-11.1029
					2044.22	-9.63005	-11.1028
					2047.34	-9.59183	-11.0838
					2050.22	-9.64352	-11.1233
					2052.62	-9.62844	-11.1503
					2055.45	-9.62575	-11.1286
					2058	-9.51523	-11.1238
					2060.73	-9.66776	-11.0987
					2064.06	-9.59885	-11.0623
					2066.9	-9.68838	-11.1662
					2069.31	-9.67547	-11.1079
					2071.9	-9.64434	-11.1387
					2074.67	-9.49413	-11.1343
					2077.55	-9.70602	-11.092
					2080.73	-9.62666	-11.0946
					2083.47	-9.64664	-11.1886
					2085.92	-9.66936	-11.1478
					2088.49	-9.63743	-11.1545
					2091.12	-9.51562	-11.1576
					2094.21	-9.69721	-11.139
					2097.34	-9.63472	-11.117
					2100.12	-9.66845	-11.2197
					2102.48	-9.68507	-11.166
					2105.31	-9.6655	-11.1833
					2107.72	-9.5188	-11.1635
					2110.99	-9.64219	-11.1207
					2113.93	-9.56791	-11.1662
					2116.7	-9.58365	-11.2022
					2119.1	-9.59283	-11.1419
					2121.9	-9.55543	-11.1495
					2124.29	-9.42402	-11.1494
					2127.4	-9.57342	-11.1307
					2130.54	-9.50791	-11.1198
					2133.3	-9.5483	-11.1472
					2135.6	-9.52985	-11.154
					2138.38	-9.51058	-11.1414
					2140.7	-9.36423	-11.0886
					2143.82	-9.49639	-11.1046
					2146.95	-9.44048	-11.0837
					2149.79	-9.44161	-11.181
					2152.2	-9.41041	-11.1296
					2154.91	-9.43488	-11.154
					2157.31	-9.21008	-11.1023
					2160.42	-9.36264	-11.1162
					2163.56	-9.32769	-11.0761
					2166.41	-9.36027	-11.1628
					2168.97	-9.29584	-11.1478
					2171.5	-9.34791	-11.1268
					2173.91	-9.21629	-11.1026
					2177.01	-9.38531	-11.0623
					2180.13	-9.40195	-11.0419
					2182.9	-9.32436	-11.1235
					2185.48	-9.40759	-11.0515
					2188.12	-9.38936	-11.0415
					2190.48	-9.28739	-11.0461
					2193.7	-9.42293	-11.0263
					2196.84	-9.44256	-10.9599
					2199.54	-9.38327	-11.0212
					2202.15	-9.43552	-11.0001
					2204.75	-9.40843	-10.9463
					2207.15	-9.28394	-10.9266
					2210.03	-9.4425	-10.9009
					2213.55	-9.46822	-10.8139
					2216.14	-9.39743	-10.8854
					2218.74	-9.45666	-10.8113
					2221.33	-9.43781	-10.8156
					2223.73	-9.27169	-10.7551
					2227.07	-9.49025	-10.8093
					2229.99	-9.49653	-10.7456
					2232.75	-9.43543	-10.718
					2235.27	-9.50227	-10.8269
					2237.88	-9.44581	-10.8115
					2240.29	-9.31921	-10.8166
					2243.56	-9.50193	-10.8742
					2246.71	-9.52845	-10.8433
					2249.27	-9.46844	-10.936
					2251.87	-9.49418	-10.9003
					2254.46	-9.5035	-10.8873
					2257.03	-9.37699	-10.893
					2260.43	-9.53109	-10.8593
					2263.33	-9.52599	-10.9289
					2265.98	-9.4651	-10.9063
					2268.53	-9.49561	-10.9155
					2271.19	-9.5024	-10.9853
					2273.78	-9.40178	-10.928
					2277.07	-9.53074	-10.8651
					2279.99	-9.56019	-10.9304
					2282.54	-9.50297	-10.9268
					2285.19	-9.56957	-10.9067
					2287.97	-9.54359	-10.9341
					2290.37	-9.41345	-10.8554
					2293.67	-9.57687	-10.9056
					2296.61	-9.58214	-10.968
					2299.19	-9.52331	-10.9316
					2301.88	-9.5957	-10.9165
					2304.47	-9.54585	-10.8545
					2306.87	-9.43996	-10.8907
					2310.16	-9.59129	-10.8457
					2313.09	-9.60977	-10.9361
					2315.88	-9.5309	-10.9365
					2318.46	-9.6153	-10.9139
					2321.05	-9.60014	-10.8484
					2323.46	-9.47639	-10.9036
					2326.75	-9.60811	-10.8541
					2329.72	-9.64954	-10.8727
					2332.52	-9.53923	-10.8689
					2335.06	-9.59751	-10.8875
					2337.72	-9.57852	-10.8697
					2340.08	-9.48121	-10.8416
					2343.48	-9.62062	-10.8763
					2346.54	-9.61245	-10.9115
					2349.07	-9.56655	-10.8882
					2351.72	-9.63409	-10.8561
					2354.31	-9.60669	-10.7927
					2356.72	-9.47075	-10.8019
					2360.01	-9.61902	-10.8402
					2363.17	-9.67499	-10.8285
					2365.81	-9.57217	-10.9229
					2368.41	-9.67623	-10.8516
					2371	-9.65973	-10.8656
					2373.56	-9.49044	-10.8597
					2376.79	-9.62757	-10.8497
					2379.75	-9.67627	-10.766
					2382.49	-9.6356	-10.8441
					2385.07	-9.6943	-10.8922
					2387.9	-9.66054	-10.8296
					2390.31	-9.48606	-10.83
					2393.42	-9.66204	-10.8936
					2396.37	-9.68513	-10.7886
					2399	-9.60469	-10.7482
					2402.01	-9.679	-10.8169
					2404.58	-9.68872	-10.8483
					2407.02	-9.54181	-10.884
					2410.2	-9.71334	-10.8393
					2413.12	-9.70361	-10.802
					2415.9	-9.61369	-10.8089
					2418.49	-9.71659	-10.8366
					2421.27	-9.69427	-10.8283
					2423.72	-9.53687	-10.8881
					2426.81	-9.69279	-10.9172
					2429.93	-9.71346	-10.878
					2432.5	-9.64697	-10.8474
					2435.07	-9.76012	-10.8373
					2437.92	-9.69068	-10.8088
					2440.31	-9.57151	-10.8895
					2443.6	-9.73559	-10.8938
					2446.54	-9.76703	-10.8636
					2449.09	-9.71126	-10.8587
					2451.72	-9.70753	-10.8664
					2454.31	-9.69782	-10.824
					2456.91	-9.5589	-10.837
					2460.2	-9.7356	-10.9297
					2463.13	-9.72235	-10.902
					2465.72	-9.66078	-10.8779
					2468.31	-9.71518	-10.8849
					2471.08	-9.71852	-10.8419
					2473.5	-9.59357	-10.9308
					2476.78	-9.67929	-10.8726
					2479.75	-9.7334	-10.7944
					2482.4	-9.61623	-10.8397
					2485	-9.70089	-10.8323
					2487.77	-9.69508	-10.8451
					2490.22	-9.52208	-10.8407
					2493.51	-9.65015	-10.8177
					2496.47	-9.63934	-10.7587
					2499	-9.55293	-10.7921
					2501.58	-9.6233	-10.7889
					2504.41	-9.56134	-10.7211
					2506.81	-9.40276	-10.8177
					2510.11	-9.57295	-10.7297
					2513.04	-9.58798	-10.6892
					2515.59	-9.50154	-10.6862
					2518.22	-9.54526	-10.6634
					2521.01	-9.54508	-10.5825
					2523.41	-9.40009	-10.682
					2526.7	-9.54233	-10.5998
					2529.63	-9.52468	-10.592
					2532.22	-9.44259	-10.5533
					2534.82	-9.46895	-10.5821
					2537.58	-9.44656	-10.5419
					2540.01	-9.26451	-10.6285
					2543.29	-9.46029	-10.6068
					2546.24	-9.46335	-10.6243
					2548.81	-9.3889	-10.6446
					2551.4	-9.4331	-10.6168
					2554	-9.42333	-10.5743
					2556.75	-9.27119	-10.6422
					2559.93	-9.46763	-10.6799
					2562.87	-9.47477	-10.6391
					2565.5	-9.41965	-10.6186
					2568.07	-9.5125	-10.7203
					2570.91	-9.49234	-10.6115
					2573.49	-9.3691	-10.5904
					2576.6	-9.54	-10.6755
					2579.55	-9.5444	-10.6488
					2582.07	-9.47468	-10.6539
					2584.72	-9.5306	-10.6314
					2587.68	-9.53078	-10.625
					2590.1	-9.40989	-10.6913
					2593.3	-9.55752	-10.6927
					2596.25	-9.57981	-10.6149
					2598.92	-9.49876	-10.677
					2601.52	-9.52385	-10.6565
					2604.33	-9.51541	-10.5897
					2606.92	-9.36549	-10.5806
					2610.13	-9.56508	-10.5997
					2613.05	-9.55755	-10.6221
					2615.59	-9.48884	-10.6705
					2618.23	-9.52659	-10.5714
					2621.02	-9.54776	-10.6574
					2623.42	-9.37656	-10.5934
					2626.72	-9.55762	-10.5921
					2629.66	-9.54609	-10.621
					2632.33	-9.50329	-10.631
					2635.08	-9.56345	-10.5937
					2637.74	-9.54985	-10.5708
					2640.3	-9.35879	-10.5764
					2643.45	-9.52272	-10.6227
					2646.4	-9.55727	-10.5498
					2649.13	-9.50326	-10.5656
					2651.74	-9.56167	-10.6018
					2654.52	-9.52839	-10.6034
					2656.93	-9.40554	-10.6382
					2660.04	-9.54025	-10.6368
					2662.99	-9.56704	-10.5526
					2665.74	-9.48728	-10.5845
					2668.52	-9.57826	-10.5694
					2671.1	-9.53547	-10.6004
					2673.52	-9.41464	-10.6099
					2676.63	-9.56305	-10.635
					2679.57	-9.59659	-10.561
					2682.52	-9.50979	-10.5969
					2685.1	-9.54492	-10.6242
					2687.75	-9.53839	-10.6092
					2690.1	-9.44418	-10.5563
					2693.31	-9.56272	-10.5629
					2696.26	-9.57511	-10.5657
					2699.16	-9.48841	-10.5056
					2701.84	-9.57697	-10.5665
					2704.43	-9.51931	-10.6227
					2706.84	-9.37887	-10.5992
					2709.97	-9.57056	-10.6362
					2712.89	-9.56598	-10.5197
					2715.63	-9.49923	-10.5657
					2718.42	-9.54877	-10.591
					2721.03	-9.53148	-10.642
					2723.43	-9.40434	-10.5941
					2726.53	-9.54951	-10.6172
					2729.48	-9.58708	-10.5951
					2732.23	-9.49657	-10.5822
					2735.02	-9.53002	-10.5467
					2737.59	-9.55345	-10.669
					2740.02	-9.4285	-10.6242
					2743.13	-9.59374	-10.6212
					2746.05	-9.5798	-10.5937
					2748.83	-9.52751	-10.5984
					2751.43	-9.55192	-10.5997
					2754.19	-9.58906	-10.5741
					2756.83	-9.4018	-10.6631
					2759.8	-9.61602	-10.6726
					2762.75	-9.61221	-10.6455
					2765.51	-9.5265	-10.6439
					2768.09	-9.60539	-10.6344
					2771.09	-9.56427	-10.6262
					2773.52	-9.4745	-10.7047
					2776.51	-9.6226	-10.6975
					2779.66	-9.66521	-10.6189
					2782.25	-9.56198	-10.6433
					2784.85	-9.63957	-10.6582
					2787.61	-9.63261	-10.6053
					2790.18	-9.48414	-10.5685
					2793.12	-9.62005	-10.7214
					2796.22	-9.66587	-10.6318
					2798.83	-9.6167	-10.6133
					2801.43	-9.61769	-10.6926
					2804.13	-9.59363	-10.6309
					2806.51	-9.42053	-10.5518
					2809.77	-9.5682	-10.6458
					2812.76	-9.5563	-10.678
					2815.43	-9.49802	-10.6649
					2818.03	-9.53767	-10.6905
					2820.82	-9.53055	-10.6612
					2823.42	-9.37135	-10.6593
					2826.49	-9.55212	-10.6608
					2829.48	-9.53115	-10.6373
					2832.02	-9.45303	-10.6817
					2834.59	-9.48321	-10.6778
					2837.53	-9.48431	-10.679
					2839.93	-9.28597	-10.6408
					2843	-9.45966	-10.6504
					2845.99	-9.46984	-10.7012
					2848.52	-9.38944	-10.6985
					2851.33	-9.40679	-10.7029
					2854.1	-9.41934	-10.6856
					2856.53	-9.25239	-10.656
					2859.46	-9.37903	-10.6607
					2862.59	-9.40068	-10.6052
					2865.43	-9.36195	-10.6635
					2868.03	-9.37533	-10.6083
					2870.74	-9.35814	-10.5879
					2873.1	-9.24159	-10.5924
					2876.11	-9.40966	-10.579
					2879.26	-9.42697	-10.6021
					2882.03	-9.35189	-10.6177
					2884.6	-9.41812	-10.6018
					2887.24	-9.4015	-10.5116
					2889.83	-9.27053	-10.521
					2892.8	-9.41781	-10.4491
					2895.95	-9.43202	-10.4725
					2898.64	-9.38015	-10.5333
					2901.23	-9.40769	-10.5038
					2903.83	-9.40259	-10.5085
					2906.42	-9.26655	-10.4052
					2909.3	-9.43465	-10.4338
					2912.25	-9.43592	-10.3742
					2915.16	-9.38166	-10.3539
					2917.84	-9.41925	-10.4533
					2920.6	-9.43453	-10.4043
					2923.02	-9.32956	-10.4009
					2925.95	-9.42988	-10.4136
					2928.9	-9.46014	-10.3615
					2931.64	-9.37982	-10.3367
					2934.61	-9.45176	-10.4027
					2937.24	-9.42466	-10.4428
					2939.6	-9.29942	-10.4164
					2942.63	-9.44255	-10.4028
					2945.57	-9.44496	-10.4355
					2948.34	-9.39253	-10.4261
					2951.3	-9.45667	-10.3984
					2953.93	-9.43188	-10.487
					2956.33	-9.28407	-10.4823
					2959.31	-9.42246	-10.5173
					2962.27	-9.46388	-10.4514
					2965.07	-9.41116	-10.4632
					2967.93	-9.46067	-10.4191
					2970.69	-9.42929	-10.4527
					2973.1	-9.32956	-10.4758
					2976.14	-9.43604	-10.5056
					2979.06	-9.45549	-10.4637
					2981.84	-9.405	-10.4496
					2984.61	-9.4594	-10.4395
					2987.25	-9.46081	-10.4765
					2989.81	-9.29939	-10.451
					2992.73	-9.45143	-10.5368
					2995.67	-9.47488	-10.4912
					2998.44	-9.39771	-10.4728
					3001.24	-9.49321	-10.4827
					3003.83	-9.43648	-10.4732
					3006.24	-9.31112	-10.463
					3009.39	-9.47192	-10.4007
					3012.42	-9.46783	-10.4874
					3015.18	-9.44894	-10.4837
					3017.98	-9.48779	-10.445
					3020.57	-9.50633	-10.4527
					3022.98	-9.33483	-10.4494
					3026.05	-9.47623	-10.4882
					3028.97	-9.51168	-10.4535
					3031.71	-9.42166	-10.455
					3034.52	-9.49707	-10.4398
					3037.12	-9.49464	-10.4406
					3039.53	-9.36996	-10.4824
					3042.61	-9.51086	-10.4304
					3045.76	-9.50427	-10.5132
					3048.35	-9.42002	-10.5331
					3051.14	-9.50255	-10.5219
					3053.71	-9.52821	-10.5048
					3056.14	-9.33469	-10.4301
					3059.25	-9.5177	-10.4187
					3062.37	-9.52244	-10.4586
					3064.95	-9.4409	-10.4783
					3067.7	-9.50818	-10.4903
					3070.36	-9.52486	-10.4903
					3072.71	-9.38421	-10.4544
					3076.23	-9.52592	-10.374
					3079.04	-9.52781	-10.5444
					3081.63	-9.47814	-10.5329
					3084.35	-9.48683	-10.5067
					3086.95	-9.54048	-10.4081
					3089.36	-9.34688	-10.4847
					3092.63	-9.5288	-10.4408
					3095.6	-9.52831	-10.4355
					3098.14	-9.43532	-10.5272
					3100.86	-9.49572	-10.5302
					3103.45	-9.46405	-10.5251
					3105.86	-9.35912	-10.5074
					3109.12	-9.53754	-10.4609
					3112.09	-9.53428	-10.5073
					3114.64	-9.5157	-10.6267
					3117.36	-9.52359	-10.5482
					3119.96	-9.52599	-10.5529
					3122.57	-9.38612	-10.4966
					3125.67	-9.56499	-10.5257
					3128.63	-9.56326	-10.5101
					3131.17	-9.47974	-10.5466
					3133.99	-9.56566	-10.516
					3136.58	-9.50613	-10.5319
					3139.18	-9.43191	-10.5166
					3142.29	-9.55501	-10.549
					3145.22	-9.57128	-10.5065
					3147.76	-9.53138	-10.6096
					3150.68	-9.56243	-10.5625
					3153.45	-9.53054	-10.5402
					3155.9	-9.43088	-10.5328
					3158.97	-9.56499	-10.5247
					3161.91	-9.62609	-10.5381
					3164.5	-9.52596	-10.6203
					3167.26	-9.58855	-10.5544
					3169.9	-9.57461	-10.5962
					3172.46	-9.38673	-10.5209
					3175.6	-9.56979	-10.5308
					3178.54	-9.5473	-10.5197
					3181.18	-9.51868	-10.5867
					3183.99	-9.56166	-10.516
					3186.78	-9.51527	-10.4642
					3189.18	-9.37618	-10.4928
					3192.38	-9.51168	-10.4665
					3195.3	-9.46076	-10.4681
					3197.9	-9.37976	-10.5262
					3200.49	-9.45202	-10.4934
					3203.46	-9.40869	-10.3997
					3205.9	-9.25681	-10.4415
					3208.97	-9.42289	-10.354
					3211.71	-9.40411	-10.2673
					3214.45	-9.31868	-10.2442
					3217	-9.35518	-10.2453
					3219.95	-9.29275	-10.2462
					3222.4	-9.10427	-10.2169
					3225.47	-9.13288	-10.1452
					3228.21	-9.05859	-10.1226
					3230.75	-8.89274	-10.0831
					3233.58	-8.83407	-10.0589
					3236.59	-8.70431	-10.071
					3238.99	-8.47666	-10.1174
					3242.3	-8.61951	-10.124
					3244.9	-8.56649	-10.0844
					3247.49	-8.5163	-10.1231
					3250.26	-8.583	-10.0855
					3253.23	-8.45707	-10.0705
					3256.21	-8.70865	-10.1706
					3259.2	-8.70735	-10.1019
					3261.77	-8.74583	-10.1284
					3264.41	-8.7012	-10.122
					3267	-8.74594	-10.0988
					3270.09	-8.67675	-10.08
					3273.1	-8.86149	-10.0942
					3275.89	-8.86026	-10.1177
					3278.5	-8.87198	-10.1406
					3281.1	-8.7723	-10.1404
					3283.7	-8.88094	-10.0816
					3286.82	-8.70114	-10.0611
					3289.73	-8.92819	-10.0295
					3292.28	-8.90018	-10.1519
					3295.15	-8.87516	-10.1285
					3297.72	-8.82272	-10.1216
					3300.53	-8.86077	-10.0906
					3303.5	-8.72577	-10.0605
					3306.39	-8.92668	-10.0231
					3309.03	-8.90875	-10.1443
					3311.62	-8.87698	-10.1417
					3314.53	-8.82949	-10.127
					3317.12	-8.86867	-10.0749
					3320.09	-8.71	-10.0494
					3322.98	-8.89306	-10.0679
					3325.62	-8.87526	-10.1527
					3328.22	-8.87102	-10.1447
					3331.23	-8.81796	-10.0976
					3333.98	-8.88569	-10.0815
					3337	-8.70024	-10.0916
					3339.72	-8.89623	-10.1296
					3342.29	-8.87297	-10.1298
					3344.92	-8.84985	-10.1521
					3348.09	-8.8015	-10.0619
					3350.63	-8.83912	-10.0632
					3353.4	-8.65461	-10.0463
					3356.28	-8.83441	-10.1207
					3358.85	-8.81249	-10.0908
					3361.44	-8.80409	-10.1585
					3364.6	-8.74354	-10.0822
					3367.14	-8.80163	-10.0995
					3369.91	-8.65465	-10.0766
					3372.79	-8.81993	-10.1157
					3375.44	-8.80865	-10.2538
					3378.17	-8.77771	-10.1389
					3381.06	-8.70085	-10.1435
					3383.82	-8.75361	-10.1334
					3386.46	-8.6232	-10.1097
					3389.25	-8.80438	-10.1259
					3392.18	-8.76572	-10.0948
					3394.72	-8.75155	-10.1237
					3397.73	-8.64599	-10.1426
					3400.5	-8.54685	-10.1165
					3403.23	-8.74575	-10.1696
					3405.8	-8.71755	-10.1579
					3408.63	-8.6961	-10.0827
					3411.39	-8.69256	-10.0962
					3414.43	-8.48363	-10.1521
					3417.42	-8.65229	-10.1143
					3420.04	-8.64571	-10.1661
					3422.63	-8.62326	-10.1613
					3425.39	-8.64791	-10.1265
					3428.22	-8.48895	-10.1048
					3431.33	-8.57601	-10.1897
					3434.13	-8.57684	-10.1238
					3436.63	-8.58922	-10.108
					3439.21	-8.54832	-10.1271
					3442	-8.39545	-10.1712
					3444.9	-8.54629	-10.1517
					3447.93	-8.46505	-10.1952
					3450.74	-8.52553	-10.1641
					3453.31	-8.46349	-10.1863
					3455.94	-8.45729	-10.2246
					3458.71	-8.32046	-10.2241
					3461.72	-8.46205	-10.1592
					3464.74	-8.35123	-10.2686
					3467.51	-8.4241	-10.1625
					3470.14	-8.37978	-10.1928
					3472.73	-8.37459	-10.1837
					3475.49	-8.15714	-10.1282
					3478.4	-8.36436	-10.1334
					3481.43	-8.25721	-10.2222
					3484.23	-8.30091	-10.2122
					3486.81	-8.28358	-10.2769
					3489.45	-8.24058	-10.2111
					3492.21	-8.08684	-10.1948
					3495.23	-8.23039	-10.1764
					3498.24	-8.13376	-10.2266
					3501	-8.16908	-10.2035
					3503.64	-8.14622	-10.2256
					3506.23	-8.10563	-10.1995
					3509.19	-7.97249	-10.2051
					3512.04	-8.09028	-10.2983
					3514.94	-8.04302	-10.2279
					3517.73	-8.02964	-10.1801
					3520.3	-8.03169	-10.2174
					3522.96	-7.99939	-10.2604
					3525.99	-7.84806	-10.1972
					3528.96	-7.98765	-10.2467
					3531.75	-7.87523	-10.2892
					3534.51	-7.93106	-10.2203
					3537.14	-7.92078	-10.2131
					3539.73	-7.87514	-10.2223
					3542.69	-7.73278	-10.2642
					3545.64	-7.8607	-10.309
					3548.44	-7.762	-10.3063
					3551.23	-7.82326	-10.2246
					3553.81	-7.80613	-10.2852
					3556.45	-7.76427	-10.2429
					3559.22	-7.61979	-10.2942
					3562.29	-7.76561	-10.3009
					3565.17	-7.64672	-10.3611
					3567.92	-7.69241	-10.3069
					3570.65	-7.66158	-10.3396
					3573.23	-7.52026	-10.2719
					3576.15	-7.63615	-10.3568
					3579.15	-7.60678	-10.2466
					3581.94	-7.51833	-10.3751
					3584.74	-7.54365	-10.2998
					3587.32	-7.42421	-10.374
					3590.15	-7.52337	-10.3035
					3592.91	-7.51052	-10.3115
					3595.91	-7.48358	-10.2505
					3598.75	-7.38021	-10.3603
					3601.52	-7.44746	-10.3804
					3604.15	-7.29924	-10.3356
					3606.96	-7.47193	-10.3107
					3609.73	-7.43564	-10.3303
					3612.74	-7.36543	-10.3258
					3615.49	-7.38698	-10.3809
					3618.23	-7.39251	-10.2821
					3620.8	-7.18364	-10.3743
					3623.63	-7.33188	-10.283
					3626.39	-7.37613	-10.3316
					3629.39	-7.33077	-10.2984
					3632.24	-7.12792	-10.3206
					3635	-7.24361	-10.3235
					3637.8	-7.10107	-10.2843
					3640.63	-7.24937	-10.2788
					3643.39	-7.19547	-10.2868
					3646.04	-7.20695	-10.2489
					3649.16	-7.08819	-10.2393
					3651.91	-7.12724	-10.2145
					3654.53	-7.00148	-10.1611
					3657.31	-7.16885	-10.2095
					3660.13	-7.10865	-10.2513
					3662.73	-7.17234	-10.2356
					3665.92	-7.03516	-10.2247
					3668.63	-7.07216	-10.236
					3671.22	-6.98051	-10.2556
					3674.04	-7.0872	-10.2753
					3676.79	-7.06785	-10.388
					3679.44	-7.10213	-10.3081
					3682.57	-7.04066	-10.2828
					3685.31	-7.06122	-10.3333
					3687.94	-6.94786	-10.3173
					3690.73	-7.11634	-10.3632
					3693.49	-7.15497	-10.3844
					3696.13	-7.1312	-10.3775
					3699.22	-7.08726	-10.2999
					3701.8	-7.11802	-10.4282
					3704.63	-6.95938	-10.4038
					3707.45	-7.13916	-10.5401
					3710.21	-7.16969	-10.7863
					3712.81	-7.10935	-11.5283
					3716.18	-7.0986	-12.2134
					3718.73	-7.12565	-13.0616
					3721.5	-7.00494	-13.7768
					3724.23	-7.18976	-14.609
					3727.01	-7.095	-15.4524
					3730	-7.10921	-16.4254
					3732.77	-7.04477	-17.699
					3735.51	-7.05757	-18.6173
					3738.16	-6.86963	-19.8629
					3741.15	-7.02928	-21.0933
					3744.11	-7.03352	-22.4105
					3746.75	-6.97801	-23.5132
					3749.54	-6.92261	-24.6062
					3752.34	-6.93912	-25.4632
					3754.94	-6.81456	-26.4219
					3757.88	-6.98365	-27.0815
					3760.73	-7.07969	-27.7849
					3763.51	-7.42206	-28.5614
					3766.47	-8.24499	-28.9711
					3769.05	-9.26383	-29.4988
					3771.81	-10.922	-29.6031
					3774.65	-12.73	-29.9389
					3777.4	-14.6308	-30.2001
					3780.24	-16.6743	-30.3743
					3783.44	-18.5915	-30.7177
					3786.06	-20.2429	-30.7314
					3788.81	-21.6578	-30.7585
					3791.46	-22.9105	-30.8573
					3794.24	-24.0235	-30.9732
					3797.42	-25.2465	-31.0547
					3800.44	-26.086	-31.1116
					3802.81	-26.7629	-31.0842
					3805.64	-27.408	-31.0348
					3808.4	-27.9471	-31.0354
					3811.24	-28.3316	-31.2704
					3814.15	-28.8796	-31.2219
					3816.73	-29.1965	-31.1969
					3819.51	-29.4434	-31.27
					3822.15	-29.6672	-31.2507
					3824.9	-29.8785	-31.2561
					3827.84	-29.9247	-31.3907
					3831.01	-30.2746	-31.4689
					3833.77	-30.4164	-31.5591
					3836.66	-30.508	-31.4202
					3839.35	-30.6203	-31.5541
					3841.91	-30.7213	-31.5529
					3844.64	-30.666	-31.5958
					3848.11	-30.9131	-31.7145
					3850.73	-31.0201	-31.661
					3853.52	-31.0815	-31.6786
					3856.16	-31.1209	-31.7626
					3858.64	-31.1779	-31.7438
					3861.6	-31.1434	-31.6705
					3864.93	-31.4216	-31.6736
					3867.32	-31.5125	-31.9352
					3870.5	-31.5363	-31.7787
					3872.95	-31.6206	-31.7551
					3875.55	-31.6187	-31.9446
					3878.27	-31.5519	-32.0266
					3881.74	-31.8919	-32.1431
					3884.56	-31.9483	-32.0704
					3887.52	-31.946	-32.1797
					3889.96	-32.0608	-32.1397
					3893.05	-32.1191	-32.1762
					3895.77	-31.9799	-32.1532
					3899.43	-32.3296	-32.2913
					3901.82	-32.3934	-32.4159
					3904.95	-32.4485	-32.4056
					3907.84	-32.5376	-32.4791
					3910.25	-32.537	-32.4082
					3912.81	-32.4561	-32.5038
					3916.26	-32.7831	-32.4958
					3918.82	-32.8314	-32.6659
					3921.67	-32.853	-32.5334
					3924.45	-32.9308	-32.6773
					3926.82	-32.9908	-32.6983
					3929.39	-32.9365	-32.7661
					3932.86	-33.1634	-32.9186
					3935.54	-33.2528	-32.9041
					3938.33	-33.3182	-32.9399
					3941.05	-33.406	-32.909
					3943.55	-33.4174	-33.0199
					3946.14	-33.4278	-33.1663
					3949.67	-33.6644	-33.1352
					3952.23	-33.7282	-33.1993
					3955.02	-33.7835	-33.2367
					3957.81	-33.8715	-33.2495
					3960.23	-33.8189	-33.4556
					3963.01	-34.0149	-33.4421
					3966.37	-34.1663	-33.5225
					3968.95	-34.2248	-33.5363
					3971.93	-34.3311	-33.6529
					3974.46	-34.3725	-33.7318
					3976.82	-34.2947	-33.7962
					3979.65	-34.4959	-33.7071
					3982.99	-34.6743	-33.8912
					3985.82	-34.725	-33.9758
					3988.65	-34.7547	-33.9933
					3991.23	-34.9618	-33.9793
					3993.64	-34.8221	-34.1146
					3996.4	-34.9676	-34.1908
					4000.14	-35.2221	-34.2314
					4002.54	-35.2397	-34.3972
					4005.34	-35.3111	-34.3209
					4007.83	-35.4069	-34.321
					4010.23	-35.3208	-34.388
					4013.14	-35.5634	-34.387
					4016.67	-35.675	-34.4141
					4019.04	-35.7283	-34.6403
					4021.83	-35.799	-34.6167
					4024.33	-35.8981	-34.7558
					4026.95	-35.8534	-34.9645
					4029.71	-36.087	-34.7499
					4033.2	-36.2238	-34.8447
					4035.64	-36.3023	-34.98
					4038.43	-36.3489	-34.9935
					4041.23	-36.4417	-35.0784
					4043.73	-36.3861	-35.1118
					4046.5	-36.6022	-35.0355
					4050.08	-36.7627	-35.0516
					4052.54	-36.8465	-35.1941
					4055.51	-36.9016	-35.4476
					4058.14	-36.9529	-35.4835
					4060.72	-36.9652	-35.5332
					4063.31	-37.1047	-35.5182
					4066.82	-37.3202	-35.796
					4069.45	-37.3437	-35.8566
					4072.24	-37.4134	-35.7874
					4074.82	-37.487	-35.9507
					4077.4	-37.4398	-36.1187
					4079.95	-37.6192	-36.2309
					4083.64	-37.7566	-36.2661
					4086.06	-37.8141	-36.4192
					4088.93	-37.9089	-36.3584
					4091.46	-37.9838	-36.3687
					4094	-37.8705	-36.5678
					4096.95	-38.1274	-36.6526
					4100.25	-38.2728	-36.7062
					4102.64	-38.271	-36.8438
					4105.45	-38.3508	-36.8813
					4108.06	-38.4115	-37.2425
					4110.8	-38.3363	-37.0978
					4113.45	-38.4687	-37.2559
					4116.96	-38.6677	-37.2124
					4119.66	-38.6591	-37.3996
					4122.24	-38.7367	-37.1978
					4124.96	-38.7937	-37.4001
					4127.51	-38.6903	-37.6957
					4130.14	-38.8691	-37.953
					4133.67	-38.9637	-38.0169
					4136.24	-38.975	-37.8053
					4139.05	-39.0375	-38.1243
					4141.74	-39.0695	-38.1531
					4144.51	-38.9167	-37.7388
					4147.32	-39.0509	-38.1958
					4150.66	-39.0167	-37.9422
					4153.24	-39.0398	-38.4391
					4155.82	-39.0311	-38.6442
					4158.46	-39.0489	-38.6173
					4161.22	-38.9108	-38.3313
					4164.04	-39.0602	-38.9067
					4167.61	-39.1186	-39.2411
					4170.05	-39.1914	-39.0886
					4172.66	-39.1954	-38.7937
					4175.24	-39.216	-38.9042
					4178.11	-39.1614	-38.807
					4180.83	-39.2369	-39.189
					4184.25	-39.3709	-39.2865
					4186.82	-39.4028	-39.3538
					4189.55	-39.3838	-39.251
					4192.15	-39.4291	-39.599
					4194.75	-39.3554	-39.4415
					4197.69	-39.4805	-39.4893
					4200.79	-39.5879	-39.3618
					4203.46	-39.606	-39.7784
					4206.24	-39.5528	-40.0359
					4208.82	-39.6279	-39.795
					4211.61	-39.4663	-39.3392
					4214.32	-39.6858	-39.8604
					4217.26	-39.7637	-40.1777
					4220.02	-39.7211	-39.7796
					4222.78	-39.7806	-39.4936
					4225.31	-39.7807	-40.346
					4228.11	-39.6138	-40.1875
					4230.81	-39.7903	-40.1167
					4233.95	-39.901	-40.101
					4236.51	-39.9021	-40.4052
					4239.27	-39.9275	-40.1731
					4241.81	-39.9312	-40.23
					4244.84	-39.8561	-40.4659
					4247.64	-39.9461	-40.011
					4250.64	-40.0262	-40.2486
					4253.24	-40.0876	-40.6079
					4256.01	-40.0808	-40.3611
					4258.65	-40.0841	-40.1951
					4261.43	-39.9728	-40.5597
					4264.33	-40.099	-40.8576
					4267.26	-40.1752	-40.549
					4269.82	-40.2255	-40.705
					4272.64	-40.2139	-40.9727
					4275.24	-40.2119	-40.6081
					4278.02	-40.1365	-40.7518
					4280.81	-40.2372	-40.504
					4283.96	-40.3386	-40.8787
					4286.52	-40.3573	-40.7959
					4289.26	-40.3416	-40.7144
					4291.81	-40.3649	-40.9144
					4294.6	-40.2253	-40.9535
					4297.31	-40.4172	-40.9927
					4300.26	-40.4629	-40.9979
					4303.01	-40.4612	-41.0929
					4305.78	-40.4853	-40.9785
					4308.46	-40.492	-41.0849
					4311.21	-40.3773	-41.3383
					4314.05	-40.4975	-41.3959
					4317.05	-40.616	-41.3224
					4319.64	-40.547	-41.2838
					4322.55	-40.6433	-41.2978
					4325.14	-40.5112	-41.389
					4328.35	-40.7107	-41.4335
					4330.74	-40.6548	-41.6229
					4333.74	-40.723	-41.5348
					4336.32	-40.7416	-41.4748
					4339.14	-40.5418	-41.5431
					4342.05	-40.7794	-41.7527
					4344.97	-40.7953	-41.7497
					4347.45	-40.7607	-41.8333
					4350.35	-40.8196	-41.8771
					4352.92	-40.7045	-41.7774
					4355.81	-40.9065	-41.5242
					4358.64	-40.8818	-41.7616
					4361.6	-40.8765	-41.6701
					4364.04	-40.8589	-41.8257
					4367.24	-40.835	-41.9007
					4369.81	-40.9793	-42.2027
					4372.65	-40.9902	-42.0613
					4375.46	-41.0104	-42.1138
					4378.42	-41.0538	-42.2077
					4380.83	-40.8478	-42.0375
					4384.07	-41.0967	-42.2803
					4386.55	-41.0679	-42.0903
					4389.48	-41.1747	-42.1683
					4392.46	-41.1459	-42.4796
					4395.42	-41.0001	-42.3676
					4397.96	-41.1098	-42.3121
					4400.85	-41.1753	-42.5686
					4403.32	-41.218	-42.6483
					4406.28	-41.1716	-42.4292
					4409.25	-41.1549	-42.8369
					4412.22	-41.296	-43.0556
					4414.65	-41.3173	-43.0508
					4417.65	-41.4538	-42.9447
					4420.04	-41.4262	-43.0677
					4422.97	-41.2759	-43.1837
					4425.85	-41.5204	-43.4744
					4428.65	-41.5083	-43.1606
					4431.07	-41.4931	-43.3918
					4434.06	-41.5619	-43.2917
					4436.93	-41.4532	-43.4008
					4439.9	-41.719	-43.6388
					4442.93	-41.8573	-43.7289
					4445.55	-41.901	-43.7769
					4447.95	-41.954	-43.8586
					4450.92	-42.0662	-43.9921
					4453.52	-42.04	-44.0473
					4456.75	-42.3236	-44.109
					4459.52	-42.4656	-44.4691
					4462.15	-42.5525	-44.3132
					4464.55	-42.5751	-44.5971
					4467.49	-42.7574	-44.398
					4470.34	-42.7355	-44.5424
					4473.51	-42.9928	-44.6192
					4476.31	-43.0899	-44.957
					4478.95	-43.1822	-44.922
					4481.31	-43.1819	-44.7204
					4484.47	-43.2406	-45.1817
					4487.45	-43.4597	-44.9172
					4490.25	-43.5472	-45.3347
					4492.9	-43.6657	-45.3233
					4495.74	-43.732	-45.3342
					4498.16	-43.7592	-45.4429
					4501.17	-43.7936	-45.5474
					4504.41	-44.051	-45.6381
					4507.22	-44.1375	-45.6577
					4509.98	-44.2258	-45.7786
					4512.71	-44.3004	-45.7877
					4515.12	-44.3535	-45.947
					4517.86	-44.3592	-45.9667
					4521.29	-44.6178	-46.1542
					4524.31	-44.7195	-46.1913
					4526.87	-44.8198	-46.3895
					4529.53	-44.8981	-46.4051
					4531.9	-44.9	-46.5276
					4534.72	-44.9074	-46.5957
					4538.02	-45.1906	-46.5906
					4540.98	-45.2792	-46.7128
					4543.59	-45.3491	-46.8755
					4546.22	-45.4278	-46.8508
					4548.62	-45.4694	-46.9059
					4551.81	-45.4918	-46.8263
					4554.82	-45.6762	-46.8883
					4557.81	-45.85	-46.9629
					4560.39	-45.9023	-47.2209
					4563.02	-45.9964	-47.2446
					4565.63	-46.0177	-47.2799
					4568.38	-46.0228	-47.3145
					4571.56	-46.3006	-47.3901
					4574.58	-46.378	-47.4413
					4577.22	-46.4325	-47.6327
					4579.81	-46.5344	-47.5484
					4582.38	-46.5449	-47.6762
					4585.22	-46.5711	-47.5385
					4588.24	-46.7971	-47.5947
					4591.51	-46.9333	-47.6112
					4593.89	-46.9879	-47.682
					4596.72	-47.0188	-47.7692
					4599.31	-47.0973	-47.8608
					4602.12	-47.0854	-47.8526
					4604.91	-47.3494	-47.919
					4608.25	-47.4603	-47.9235
					4610.62	-47.501	-48.0665
					4613.53	-47.5986	-48.0229
					4615.9	-47.6411	-47.9915
					4618.73	-47.6016	-48.1443
					4621.52	-47.8517	-48.0271
					4624.86	-47.9269	-48.0171
					4627.34	-48.0113	-48.2088
					4630.33	-48.0674	-48.2444
					4632.73	-48.0947	-48.3293
					4635.54	-48.058	-48.3186
					4638.25	-48.312	-48.2935
					4641.51	-48.4475	-48.2688
					4643.9	-48.4691	-48.4042
					4646.92	-48.5329	-48.4237
					4649.34	-48.3849	-48.4639
					4652.32	-48.6151	-48.4679
					4654.74	-48.6553	-48.5195
					4658.22	-48.7624	-48.4528
					4660.83	-48.8156	-48.59
					4663.64	-48.8655	-48.6457
					4666.05	-48.7693	-48.7272
					4669.05	-48.9988	-48.6031
					4671.54	-49.0601	-48.7548
					4675.22	-49.0866	-48.6133
					4677.64	-49.2549	-48.7249
					4680.62	-49.1621	-48.7187
					4683.05	-48.957	-48.645
					4685.84	-49.1357	-48.7236
					4688.54	-49.1978	-48.7329
					4691.89	-49.2365	-48.9191
					4694.33	-49.2208	-49.0739
					4697.15	-49.2577	-49.0945
					4699.76	-49.1418	-49.1003
					4702.65	-49.2669	-49.0557
					4705.33	-49.3426	-49.0566
					4708.44	-49.4001	-49.0719
					4711.01	-49.3998	-49.2178
					4713.84	-49.4091	-49.0621
					4716.41	-49.2907	-49.1112
					4719.44	-49.411	-49.0567
					4722.05	-49.4611	-49.159
					4724.95	-49.507	-49.1821
					4727.34	-49.458	-49.218
					4730.51	-49.5521	-49.2987
					4733.36	-49.4435	-49.4108
					4736.05	-49.5208	-49.4256
					4738.84	-49.5151	-49.4259
					4741.79	-49.7583	-49.6656
					4744.4	-49.6584	-49.6748
					4747.56	-49.792	-49.7936
					4750.24	-49.6591	-49.8761
					4752.83	-49.807	-50.0095
					4755.42	-49.8969	-49.9587
					4758.36	-49.8914	-50.1204
					4761.35	-49.8951	-50.2617
					4764.34	-49.9025	-50.2881
					4766.84	-49.7671	-50.3509
					4769.62	-49.9589	-50.4368
					4772.42	-49.9967	-50.5558
					4775.36	-50.1319	-50.5825
					4778.14	-50.2832	-50.7112
					4780.87	-50.404	-50.7388
					4783.56	-50.2209	-50.9644
					4786.55	-50.3496	-51.0623
					4789.16	-50.6062	-50.9963
					4792.33	-50.5381	-51.0093
					4794.84	-50.7512	-51.1818
					4797.59	-50.9043	-51.1964
					4800.4	-50.7772	-51.4393
					4803.44	-51.0342	-51.3469
					4806.24	-51.1579	-51.4441
					4809.21	-51.2448	-51.5261
					4811.65	-51.3012	-51.6157
					4814.38	-51.3507	-51.707
					4817.24	-51.3901	-51.8397
					4820.26	-51.6252	-51.8202
					4823.24	-51.7334	-51.8786
					4826	-51.8823	-51.9084
					4828.4	-51.9126	-52.1351
					4831.24	-52.0012	-52.1144
					4834.05	-51.9492	-52.33
					4837.04	-52.1757	-52.2141
					4839.94	-52.3554	-52.381
					4842.78	-52.4195	-52.3094
					4845.14	-52.4963	-52.5595
					4847.87	-52.6128	-52.5757
					4850.74	-52.5202	-52.7762
					4853.84	-52.7242	-52.7283
					4856.41	-52.87	-52.7119
					4859.19	-52.9703	-52.879
					4861.64	-53.0091	-52.9347
					4864.37	-52.9967	-53.1439
					4867.35	-53.251	-53.1163
					4870.35	-53.293	-53.1891
					4873.13	-53.4404	-53.3478
					4875.86	-53.4922	-53.2169
					4878.33	-53.5865	-53.2694
					4881.08	-53.5122	-53.4585
					4884.24	-53.7884	-53.6153
					4887.02	-53.8201	-53.5581
					4889.83	-54.0009	-53.6268
					4892.68	-54.0536	-53.6731
					4895.14	-54.1614	-53.7483
					4897.86	-54.134	-53.8286
					4901.05	-54.3473	-53.9741
					4903.84	-54.3729	-54.0639
					4906.63	-54.5135	-54.0435
					4909.36	-54.6119	-54.0813
					4911.73	-54.6714	-54.2607
					4914.51	-54.5982	-54.3384
					4917.66	-54.8767	-54.3541
					4920.43	-54.9367	-54.2938
					4923.23	-55.0991	-54.4657
					4926.01	-55.1534	-54.5599
					4928.41	-55.2121	-54.5695
					4931.26	-55.1921	-54.6392
					4934.4	-55.4471	-54.8236
					4937.25	-55.4717	-54.7408
					4940.25	-55.6059	-54.8158
					4942.82	-55.6891	-54.8399
					4945.5	-55.7413	-54.8077
					4948.14	-55.6889	-54.9432
					4951.24	-55.9249	-54.9957
					4954.03	-56.0093	-54.903
					4957.21	-56.123	-55.0374
					4959.81	-56.2081	-55.0193
					4962.23	-56.2515	-55.0733
					4964.92	-56.2064	-55.0876
					4968.06	-56.5087	-55.5392
					4970.85	-56.4915	-55.2813
					4973.83	-56.6237	-55.2756
					4976.59	-56.7289	-55.5162
					4979.06	-56.7855	-55.5088
					4981.74	-56.7338	-55.5162
					4984.83	-56.9729	-55.7249
					4987.59	-56.9714	-55.6628
					4990.33	-57.1201	-55.7264
					4993.39	-57.2209	-55.59
					4995.92	-57.2823	-55.7212
					4998.64	-57.2081	-55.7068
					5001.72	-57.4535	-55.8528
					5004.54	-57.4832	-55.5807
					5007.34	-57.6081	-55.6471
					5010.31	-57.7121	-55.6653
					5012.73	-57.7534	-55.9846
					5015.33	-57.7094	-55.6419
					5018.41	-57.948	-55.7908
					5021.27	-57.9531	-55.9565
					5024.25	-58.1193	-56.0717
					5027	-58.1805	-55.984
					5029.4	-58.2668	-56.2682
					5032.05	-58.1834	-56.0954
					5035.16	-58.3171	-56.014
					5038.03	-58.4382	-55.8181
					5041	-58.523	-56.2765
					5043.61	-58.5695	-56.2936
					5046.25	-58.6257	-56.289
					5049.03	-58.4903	-56.2973
					5052.15	-58.5763	-56.2282
					5054.99	-58.5981	-56.1454
					5057.64	-58.6469	-56.4039
					5060.41	-58.6792	-56.2389
					5063.03	-58.7167	-56.6602
					5065.83	-58.6238	-56.4784
					5069.1	-58.8905	-56.6565
					5071.55	-58.8989	-56.6254
					5074.34	-59.0339	-56.8678
					5077.12	-59.0468	-56.7336
					5079.56	-59.054	-56.9665
					5082.35	-58.9334	-56.9907
					5085.49	-59.0935	-57.0301
					5088.4	-59.043	-56.9201
					5091.45	-59.1223	-57.2282
					5094.22	-59.1474	-57.1651
					5096.84	-59.133	-57.3852
					5099.39	-59.1064	-57.3504
					5102.74	-59.2519	-57.5369
					5105.41	-59.3793	-57.5525
					5108.26	-59.4534	-57.6866
					5111.02	-59.5135	-57.5878
					5113.65	-59.6539	-57.7972
					5116.24	-59.5775	-57.8524
					5119.75	-59.8544	-58.0638
					5122.23	-59.9059	-57.9764
					5125.04	-60.0056	-57.9188
					5127.8	-60.1373	-58.1751
					5130.41	-60.2011	-58.2179
					5133.05	-60.1332	-58.3442
					5136.4	-60.4573	-58.5042
					5139.14	-60.5429	-58.4602
					5141.94	-60.5974	-58.3186
					5144.71	-60.7124	-58.3209
					5147.44	-60.7668	-58.5862
					5149.83	-60.7467	-58.7995
					5152.9	-60.9644	-58.6641
					5155.74	-61.121	-58.9606
					5158.54	-61.1789	-59.0563
					5161.51	-61.2956	-58.9911
					5164.15	-61.333	-58.99
					5166.54	-61.2779	-59.0901
					5169.62	-61.509	-59.0807
					5172.41	-61.6612	-59.3364
					5175.34	-61.6916	-59.325
					5178.3	-61.8282	-59.394
					5180.89	-61.8963	-59.374
					5183.34	-61.814	-59.5456
					5186.51	-62.057	-59.5198
					5189.34	-62.2242	-59.5624
					5192.11	-62.2873	-59.8408
					5194.88	-62.3782	-59.8426
					5197.54	-62.3927	-59.9949
					5199.91	-62.4136	-59.8605
					5203.11	-62.5569	-60.1458
					5205.91	-62.7612	-60.3243
					5208.75	-62.7675	-60.0731
					5211.52	-62.8768	-60.1662
					5214.33	-63.0025	-60.6014
					5216.73	-62.889	-61.0839
					5219.82	-63.102	-60.2833
					5222.65	-63.2203	-60.6683
					5225.44	-63.314	-60.5495
					5228.21	-63.3021	-60.5171
					5230.94	-63.4625	-61.0632
					5233.43	-63.4218	-61.3752
					5236.6	-63.5827	-60.4434
					5239.34	-63.6974	-60.914
					5242.11	-63.7447	-60.1121
					5244.87	-63.8024	-60.6702
					5247.73	-63.9545	-60.7557
					5250.15	-63.7962	-61.4766
					5253.24	-64.0397	-61.2045
					5256.06	-64.1594	-61.4676
					5258.94	-64.3083	-61.8749
					5261.5	-64.3684	-61.3845
					5264.33	-64.3596	-61.0775
					5267.12	-64.3164	-61.8341
					5270.05	-64.5191	-61.4767
					5272.84	-64.6545	-61.8619
					5275.61	-64.6902	-62.0721
					5278.36	-64.7831	-61.8625
					5281.1	-64.8542	-61.1009
					5283.76	-64.806	-61.8335
					5286.76	-64.9739	-61.2539
					5289.61	-65.1332	-61.5088
					5292.6	-65.1981	-61.2135
					5295.39	-65.2211	-61.6117
					5297.95	-65.2821	-62.1705
					5300.65	-65.2172	-61.6456
					5303.58	-65.4182	-61.9273
					5306.37	-65.5528	-61.5047
					5309.38	-65.5665	-61.354
					5312.13	-65.6596	-61.7021
					5314.77	-65.7112	-61.9444
					5317.37	-65.6801	-61.8535
					5320.38	-65.8539	-62.0964
					5323.38	-65.9639	-61.8284
					5326.17	-66.036	-62.2236
					5328.9	-66.0633	-61.49
					5331.44	-66.1452	-62.0942
					5334.14	-66.0304	-61.5832
					5337.08	-66.2053	-62.3443
					5340.06	-66.3528	-62.043
					5342.99	-66.4106	-61.7641
					5345.63	-66.4453	-61.9538
					5348.31	-66.4898	-62.1907
					5351.13	-66.264	-62.154
					5354.01	-66.428	-62.3189
					5356.97	-66.5084	-62.1267
					5359.83	-66.5074	-62.0693
					5362.47	-66.5682	-62.1494
					5365.54	-66.5564	-62.3821
					5367.93	-66.4828	-61.9134
					5370.84	-66.5978	-62.493
					5373.83	-66.6779	-62.416
					5376.53	-66.6832	-61.7603
					5379.09	-66.6726	-61.5589
					5382.14	-66.6431	-62.1844
					5384.51	-66.5428	-62.295
					5387.69	-66.6622	-62.0805
					5390.43	-66.771	-62.5227
					5393.24	-66.7529	-62.4695
					5395.91	-66.8142	-62.3601
					5398.51	-66.7829	-62.615
					5401.12	-66.8398	-62.7083
					5404.2	-67.0073	-62.8527
					5406.75	-67.0907	-62.6006
					5409.74	-67.1127	-62.8203
					5412.54	-67.1255	-63.2761
					5415.15	-67.1122	-62.9186
					5417.83	-66.9899	-62.9267
					5420.94	-67.1389	-63.1057
					5423.5	-67.1974	-63.1002
					5426.64	-67.197	-63.4419
					5429.67	-67.2082	-63.2077
					5432.34	-67.2755	-63.3509
					5434.74	-67.136	-63.5342
					5437.83	-67.353	-63.5683
					5440.43	-67.4605	-63.8056
					5443.43	-67.4781	-63.7473
					5446.41	-67.5524	-63.668
					5448.83	-67.6093	-63.8672
					5451.42	-67.5298	-63.8231
					5454.5	-67.7257	-64.0165
					5457.14	-67.8798	-64.0846
					5459.93	-67.9327	-64.0174
					5463.1	-67.974	-64.062
					5465.5	-68.0522	-64.3196
					5468.16	-67.9698	-64.3706
					5471.23	-68.1562	-64.2091
					5473.84	-68.2804	-64.522
					5476.64	-68.3432	-64.4744
					5480	-68.3927	-64.5882
					5482.44	-68.4798	-64.7397
					5484.84	-68.4122	-64.8028
					5488.1	-68.6256	-64.7325
					5490.74	-68.7153	-64.7512
					5493.47	-68.8106	-65.0323
					5496.6	-68.8681	-65.0139
					5499.01	-68.9417	-65.0905
					5501.43	-68.8714	-65.1749
					5504.71	-69.0508	-65.168
					5507.34	-69.1829	-65.3312
					5510.03	-69.274	-65.3497
					5512.98	-69.299	-65.4437
					5515.64	-69.3166	-65.4022
					5518	-69.3043	-65.5755
					5521.2	-69.5182	-65.649
					5523.74	-69.5841	-65.7619
					5526.47	-69.6916	-65.7788
					5529.48	-69.7397	-65.6535
					5531.92	-69.7642	-65.8278
[truncated: 1,982 more rows]

## Sheet: Fig.6
Fig.6b
blank	CsgA	CsgA-NPVF
1.235	1.315	1.635
1.315	1.321	1.565
1.246	1.264	1.512
1.289	1.225	1.658
1.297	1.269	1.549
Fig.6c
blank	CsgA	CsgA-NPVF
49.546	54.523	73.195
48.856	48.532	70.125
52.456	49.543	68.755
50.623	52.132	66.745
49.235	51.245	66.524

## Sheet: Fig.S1
Fig.S1a			Fig.S1b			Fig.S1c			Fig.S1d			Fig.S1e			Fig.S1f
miR-NC	miR-181c-3p		miR-NC	miR-181c-3p		miR-NC	miR-181c-3p		miR-NC	miR-181c-3p		miR-NC	miR-181c-3p		miR-NC	miR-181c-3p
25	61		0.958879	2.08003		0.978647	1.64967		0.924125	1.35095		0.769891	1.40778		212.897	364.966
22	72		1.04249	2.30514		0.922427	1.85466		0.968664	2.61424		0.978161	2.47172		220.138	384.276
28	71		0.809407	1.60636		1.15295	2.0482		1.01999	1.33008		1.12644	2.04938		162.207	323.931
24	65		1.23594	2.54643		0.9608	2.1783		1.09522	1.59373		1.17883	2.20207		159.793	328.759
Fig.S1g			Fig.S1h			Fig.S1i				Fig.S1j					Fig.S1k
control	NPVF		NC	NPVF		NC siRNA	NPVF	AGO1 siRNA		NC siRNA	NPVF	AGO1 siRNA			NC siRNA	NPVF	AGO1 siRNA
0.990119	0.633719		1.0989	0.446498		50	82.2581	77.4194		112	211	187			17	28	31
0.944201	0.626179		1.2246	0.505512		46.7742	77.4194	75.8065		106	204	197			12	36	35
1.14228	0.497635		0.917347	0.513591		54.8387	80.6452	72.5806		95	198	193			14	39	28
0.936433	0.632739		0.759152	0.591381		58.0645	82.2581	74.1935		93	196	188			16	35	28

## Sheet: Fig.s3
Fig.S3a
Control	NPVF	RF9+NPVF	JW74+NPVF
0.32	0.59	0.35	0.35
0.29	0.54	0.39	0.31
0.28	0.62	0.34	0.31
0.36	0.57	0.28	0.35
Fig.S3b
Control	NPVF	RF9+NPVF	JW74+NPVF
0.33	0.56	0.32	0.31
0.38	0.59	0.33	0.33
0.29	0.58	0.28	0.35
0.39	0.54	0.39	0.34

## Sheet: Fig.S5
Fig. S5
Time(day)	Uncoated scaffold				CsgA-NPVF-coated scaffold
0	0	0	0	0	0	0	0	0
1	0.21401	0.61142	0.92563	0.81016	1.26753	1.37617	1.02332	1.10912
3	0.56118	0.84289	0.6716	0.66842	1.14387	0.89901	1.00973	0.9123
7	0.5362	1.23542	1.25323	1.19295	1.89122	1.7104	2.52291	0.79062
30	2.01165	1.99904	2.3567	2.2182	2.03697	2.36578	2.1744	2.26687
60	0.90565	1.13342	1.24254	1.44259	1.29986	1.13342	1.21414	1.16835
